# Supplementary material for: The flavonoid 4,4′-dimethoxychalcone promotes autophagy-dependent longevity across species
Source: Nat Commun. 2019 Feb 19;10:651. doi: 10.1038/s41467-019-08555-w (PMC6381180; doi:10.1038/s41467-019-08555-w)
Supplement: Supplementary file 4 — Supplementary Data 1 [file 41467_2019_8555_MOESM4_ESM.xlsx]

## Sheet: Log2 corrected areas yeast WT
Strain			WT
Time point			24h											72h
Treatment			Ctrl.					DMC						Ctrl.					DMC
Analyte	GenericName	HMDB	Ctrl. 1	Ctrl. 2	Ctrl. 3	Ctrl. 4	Ctrl. 5	DMC 1	DMC 2	DMC 3	DMC 4	DMC 5		Ctrl. 1	Ctrl. 2	Ctrl. 3	Ctrl. 4	Ctrl. 5	DMC 1	DMC 2	DMC 3	DMC 4	DMC 5
Serine_12C	L-Serine	HMDB00187	-0.263985	0.138006	-0.00920739	0.189058	-0.0997804	-0.949403	-1.112	-1.17338	-0.882147	-1.07318		0.298497	0.0400853	0.0800988	-0.212817	-0.282752	-0.837161	-0.712278	-0.646621	-0.754748	-1.17325
Glycine_12C NEG	Glycine	HMDB00123	-0.213433	0.141175	0.0531618	0.039117	-0.0443998	0.216091	-0.558351	-0.499917	-0.597192	-0.633975		-0.317474	-0.130091	0.147599	0.170839	0.0708219	-0.342763	-0.389817	-0.422978	-0.747036	-0.222287
Pyruvic acid_12C NEG	Pyruvic acid	HMDB00243	0.229241	0.549553	0.00556338	-1.25941	-0.0853262	-0.714212	0.292779	0.603481	0.80635	0.160409		0.41824	0.292315	-0.0640399	-0.524461	-0.345015	-0.973587	-1.3296	0.588203	0.569863	0.999011
Uracil NEG	Uracil	HMDB00300	0.204108	0.150919	0.0904297	-0.340412	-0.179112	0.333216	-0.0275951	0.324844	0.215095	0.397392		0.293741	-0.0905191	0.280595	-0.31871	-0.288914	-0.232039	1.34428	-0.272286	0.353311	-0.160081
Oxoisovaleric acid_12C NEG	Alpha-ketoisovaleric acid	HMDB00019	0.294919	-0.019919	0.0489584	-0.212554	-0.169145	-2.11859	-2.93192	-1.98557	-1.6295	-2.16995		0.436016	0.130986	0.215045	-0.60984	-0.442054	-4.45809	-0.267866	-1.11312	0.185512	-0.0883659
Valine_12C NEG	L-Valine	HMDB00883	-0.134261	0.0234023	0.20397	-0.19261	0.0643656	0.797049	0.443918	0.985884	0.54956	0.647622		0.231333	0.015685	-0.0998196	-0.0923169	-0.0831647	-0.0762745	-0.126124	-0.0777403	0.206536	-0.185302
Succinic acid_12C NEG	Succinic acid	HMDB00254	-0.0085134	0.926163	-0.419595	-0.326687	-0.834781	-0.383329	-0.834452	0.00504189	0.0502605	0.357116		0.515628	-0.49108	0.268067	-0.265713	-0.281192	-6.03576	0.041931	-0.16912	1.02188	0.0766177
Homoserine NEG	L-Homoserine	HMDB00719	-0.124717	0.00621812	0.199214	-0.0385391	-0.0637347	-0.994409	-1.23402	-1.07523	-1.04152	-1.15841		-0.0350471	0.0169593	0.441422	-0.237255	-0.311372	-1.1396	-0.970612	-1.00937	-1.05203	-1.36372
Cysteine_12C NEG	L-Cysteine	HMDB00574	0.26005	-0.412712	-0.297196	0.367485	-0.0780537	-0.352162	-1.33133	-1.3185	-1.35087	-0.997605		0.216017	-0.156476	0.505573	-0.3396	-0.451433	-1.03667	-0.140729	-1.45451	-1.97914	-1.56131
3-Methyl 2-oxovaleric acid_12C NEG	3-Methyl-2-oxovaleric acid	HMDB00491	0.104359	-0.0444767	-0.381396	0.0725617	0.184046	0.340136	-0.0831029	0.417111	-0.0852513	0.640356		0.748561	0.571956	-0.620925	-0.678129	-0.841359	-0.450583	-0.871525	0.165279	1.19545	0.71027
Malic Acid_12C NEG	L-Malic acid	HMDB00156	0.521669	0.365529	0.00590239	-0.768304	-0.546194	-0.650518	-0.619828	-0.0660237	0.266142	0.411825		0.423142	0.330381	0.250595	-0.681424	-0.764731	-0.829841	0.451034	-0.699255	0.334381	0.046942
Adenine NEG	Adenine	HMDB00034	-0.329548	0.2789	0.431439	-0.193537	-0.380996	0.148865	-0.225201	0.432322	0.443978	0.0370646		-0.133754	0.224999	0.416914	-0.383652	-0.289469	-0.413802	0.468899	-0.229841	-0.0684513	0.00270461
Hypoxanthine NEG	Hypoxanthine	HMDB00157	0.354515	-0.139868	-0.356577	0.171794	-0.141832	0.587611	0.395314	0.722642	1.12179	1.25579		NA	0.452845	0.191136	-0.483072	-0.369319	3.63643	1.92266	0.579632	1.48579	1.39252
Oxoglutaric acid_12C NEG	Oxoglutaric acid	HMDB00208	0.159149	0.957477	-0.582538	-0.421513	-0.924036	-0.654122	-0.862431	-0.195109	1.08102	1.15653		0.829041	-0.127765	0.125237	-0.60174	-0.840106	-0.811633	-0.700275	-0.528421	0.882096	0.394215
Methionine_12C NEG	L-Methionine	HMDB00696	0.239101	0.150007	-0.163881	-0.0680471	-0.211534	-0.0217802	-0.483995	-0.18554	-0.147993	0.022944		0.506945	0.0396779	0.214054	-0.541433	-0.506256	-0.0696439	-0.130455	-0.0454451	0.530902	-0.00326803
Xanthine NEG	Xanthine	HMDB00292	0.0865255	0.267562	-0.202696	0.0874712	-0.316551	0.3337	0.0480073	0.489625	0.845303	1.05526		0.532363	0.0204495	-0.0522946	-0.416465	-0.27619	0.062066	1.30363	-0.245464	0.918646	0.407579
Orotic acid NEG	Orotic acid	HMDB00226	-0.364039	0.981881	0.672752	-1.31179	-1.99398	-0.238452	1.7883	NA	0.786533	0.997644		-0.362687	0.836256	-0.363945	-0.460328	-0.100024	-2.52451	0.320424	-0.122471	-0.559926	-1.16749
Phenylalanine_12C NEG	L-Phenylalanine	HMDB00159	-0.619318	-0.574125	-0.242415	0.842918	0.054257	0.512524	1.09295	0.67201	-0.0782383	0.0555934		-0.554761	-0.629518	-0.714102	0.765296	0.447351	0.134726	-0.087144	0.292677	0.00593464	-0.367732
Phosphoenolpyruvic acid_12C NEG	Phosphoenolpyruvic acid	HMDB00263	-3.30129	0.221615	-1.66382	0.620633	0.910248	-0.985281	1.46094	-0.861605	-0.898489	-1.58239		-0.288561	-1.61345	-1.04705	0.458884	0.997133	1.79925	-1.33685	1.29937	0.100395	0.582721
Pyridoxine NEG	Pyridoxine	HMDB00239	0.283243	-0.619177	-1.51656	0.489405	0.463252	1.56669	1.2818	0.679653	0.844487	0.293641		-1.18415	-0.428024	-1.18152	0.735278	0.774867	1.7326	2.35377	1.01683	0.210907	-0.164618
Glyceraldehyde 3-phosphate_12C NEG	D-Glyceraldehyde 3-phosphate	HMDB01112	-1.48986	-2.30616	-1.00931	-0.179492	1.61445	1.26042	1.01789	0.747142	-0.0619043	0.410319		NA	-4.83925	-1.71024	-0.0965714	1.44584	0.448127	1.82114	1.06918	-1.1915	0.464545
Glycerol 3-phosphate_12C NEG	Glycerol 3-phosphate	HMDB00126	-0.11249	-0.596521	0.265462	0.248866	0.0333279	-0.477261	-0.187436	-0.501758	-0.688231	-0.835882		-0.63015	0.0488155	-0.606675	0.0881791	0.677837	-0.236235	-1.17029	-0.0644824	-1.22721	-0.480196
Tyrosine_12C NEG	L-Tyrosine	HMDB00158	0.148707	0.383689	0.0498566	-0.431695	-0.303654	-0.442224	-0.70971	-0.251301	-0.225067	-0.128262		0.336238	0.123433	0.190478	-0.385623	-0.431236	-0.414712	-0.123017	-0.516843	0.165373	-0.287271
3-Phosphoglyceric acid NEG	3-Phosphoglyceric acid	HMDB00807	-2.94085	-1.06328	0.149307	0.712674	0.716641	-1.17842	1.79307	0.569171	-1.73776	-3.61343		-3.04558	-0.0296351	-1.35024	0.476695	1.08096	1.12958	-3.09029	1.1095	-2.47283	0.497797
Gluconic acid NEG	Gluconic acid	HMDB00625	0.0824802	0.534712	0.380779	-1.1195	-0.453613	-0.903949	-0.202227	0.170139	-0.170227	-0.14161		0.09922	0.014428	0.426353	-0.315133	-0.374925	-0.434176	1.02903	-0.318063	-0.0449525	-0.338545
Tryptophan_12C NEG	L-Tryptophan	HMDB00929	0.517016	-0.00223934	0.192885	-0.575132	-0.402995	-0.562281	-0.695712	-0.740971	-0.55236	-0.870027		-0.464255	0.068593	0.293341	0.101333	-0.107457	-0.0772708	0.574364	0.191686	0.466425	0.312235
Pantothenic acid NEG	Pantothenic acid	HMDB00210	0.285437	-1.46474	0.278159	-0.238903	0.442421	1.89661	1.74867	1.95652	-0.0129967	-0.563437		-1.07724	0.632189	-0.318891	0.042075	0.195183	0.889427	1.2552	0.819708	-0.767598	0.803866
Cystathionine NEG	L-Cystathionine	HMDB00099	-0.591123	-0.0734938	0.301433	-0.030853	0.232207	NA	NA	-1.0798	-0.82777	-1.12012		0.338874	-0.601052	0.046109	0.11997	-0.0637578	-0.971063	-1.32135	-4.74902	-1.59323	-1.97944
Cytidine NEG	Cytidine	HMDB00089	-0.528032	-0.381852	-0.308653	0.708022	0.134995	-1.48702	-1.3386	-1.52736	-1.56802	-1.73965		-0.00702134	-0.142648	-0.24773	0.0915381	0.252506	-0.411412	-1.15846	-0.418213	-0.997015	-0.9786
Uridine NEG	Uridine	HMDB00296	0.0923974	0.196807	0.0722516	-0.354926	-0.0672817	-0.336924	-0.597758	0.27371	0.505734	0.518807		0.611996	0.063747	0.0511736	-0.505335	-0.544041	-0.807376	-0.430148	-0.782544	0.219994	-0.433464
Glucosamine-6-phosphate NEG	Glucosamine 6-phosphate	HMDB01254	-1.04651	-3.73536	-0.597385	1.36293	0.272323	0.0751295	-0.33795	-0.58387	-1.22339	-1.21532		-1.22489	-0.397935	-1.18424	0.510402	0.96253	0.794066	0.310871	0.904314	-0.482004	-0.365422
Hexose-phosphate_12C NEG	NA	NA	-0.32056	-0.443222	-0.311367	0.784188	-0.0958044	0.383479	0.190896	-0.0262571	-0.218427	-0.626915		0.0351884	0.00120205	-0.44496	-0.0280037	0.332387	0.590106	0.097895	0.723006	0.438814	0.23415
Thiamine NEG	Thiamine	HMDB00235	NA	NA	0.177069	0.103433	-0.330814	-2.28846	-2.40205	-2.01467	-1.02509	-1.79584		0.835652	-4.14501	-4.86741	0.533314	0.746145	-1.25712	-3.1535	-3.93248	-0.753997	-1.44923
2.3-Bisphosphoglyceric acid_12C NEG	2,3-Diphosphoglyceric acid	HMDB33247	-1.24353	0.14214	-0.163603	-0.111905	0.72767	-0.963654	2.46786	1.62035	0.682257	-0.0844258		-0.672729	0.488171	-0.652099	-0.473845	0.690299	0.729917	0.710223	0.772621	-0.499545	1.35652
Inosine NEG	Inosine	HMDB00195	0.00516426	0.338217	-0.418172	0.414418	-0.619076	0.224725	-0.526284	0.0397489	0.35222	0.721388		0.12215	-0.223168	0.366558	-0.22159	-0.139126	0.346727	0.65453	0.0397447	1.10916	1.74482
6-Phosphogluconic acid NEG	6-Phosphogluconic acid	HMDB01316	0.102902	-0.859185	-0.293367	0.789365	-0.267957	0.605684	0.703493	0.804119	2.6766	2.17719		-0.672143	0.196316	-0.278915	-0.0999959	0.555238	1.37888	-2.57152	1.39485	0.30639	2.10382
Sedoheptulose 7-phosphate_12C NEG	Sedoheptulose 7-phosphate	METPA0585	-1.42925	0.241639	-0.44848	0.921447	-0.287161	0.904927	0.812826	0.655967	0.413873	0.445365		-0.297671	-0.0833821	-0.238823	0.111459	0.394883	1.36355	-0.723423	1.42596	0.74264	1.96941
UMP NEG	Uridine 5'-monophosphate	HMDB00288	0.11311	-0.0898867	0.231175	-0.113573	-0.18318	0.56369	-0.312494	0.364097	0.376871	0.463627		0.015863	0.452101	0.373691	-0.68355	-0.509187	-0.0860811	0.342771	-0.370642	0.106677	0.127375
cAMP NEG	Cyclic AMP	HMDB00058	-3.40387	-0.261186	-0.747331	0.777955	0.816162	1.7953	0.657833	0.122642	0.479275	1.33295		-0.0997289	-0.010425	-1.51589	0.480664	0.41026	0.457637	-2.80515	1.33939	0.415419	-2.46219
TMP NEG	Thiamine monophosphate	HMDB02666	2.01853	-2.32493	-2.33188	-1.77184	-1.95877	NA	-1.31574	-1.99383	-1.76844	-1.79245		0.0986599	0.0630068	-0.12326	-0.378248	0.259543	0.71721	0.283278	0.680543	0.232806	0.248384
S-Adenosyl-l-homocysteine NEG	S-Adenosylhomocysteine	HMDB00939	-1.2454	-0.487398	-0.247492	0.728417	0.449662	-1.13541	-0.163339	-1.17362	-1.42916	-1.30313		-0.161796	-0.964968	-0.86326	0.63672	0.574634	-0.468567	-0.66925	-0.173541	-0.511395	-1.2836
Phosphoribosyl-pyrophosphate NEG	Phosphoribosyl pyrophosphate	HMDB00280	-0.547012	-0.509087	-0.471826	#NUM!	0.919794	1.74676	3.15037	2.65536	1.12116	1.26095		-2.95353	1.29525	-0.789129	0.419537	-0.998502	-0.569132	0.858916	0.940868	-0.428609	-0.735103
CDP NEG	CDP	HMDB01546	0.152458	0.0108166	-0.542541	0.302073	-0.0565857	0.707136	-0.387439	-0.01779	1.17595	1.38453		0.171156	0.0760654	-0.117806	0.0615924	-0.226518	0.567639	-2.41643	0.756944	1.00024	0.3336
ADP_12C NEG	ADP	HMDB01341	0.349251	0.547431	-0.296691	-0.316339	-0.627279	0.111471	-0.523698	0.0710774	0.65265	0.953331		0.594174	-0.0703638	0.618807	-0.940331	-1.05506	-0.588147	0.160394	-0.670069	1.08073	0.461584
GDP_12C NEG	Guanosine diphosphate	HMDB01201	-0.803587	-0.23345	-0.223874	0.42913	0.458166	0.997454	0.087001	0.464101	-0.208638	0.0818317		-0.195103	-0.671751	-0.681067	0.593789	0.449784	0.886902	-2.00869	0.917539	0.709966	-0.747062
CTP NEG	Cytidine triphosphate	HMDB00082	0.350076	-0.769907	-0.038669	0.00768438	0.214154	0.714609	0.969038	0.26949	-0.0532608	-0.148603		-1.11607	-0.248809	-0.262258	0.488502	0.546254	1.04364	0.465986	1.12613	-0.291538	0.792607
UTP NEG	Uridine triphosphate	HMDB00285	0.305366	-0.757224	0.425948	-0.621859	0.237987	0.553338	1.00559	0.740041	0.177641	-0.104534		-0.869479	0.482744	-0.354047	-0.0736708	0.403435	0.181262	0.74893	0.665268	-0.380389	0.732561
GTP NEG	PPPi	HMDB12282	0.280259	-0.568087	0.272154	-0.334025	0.150752	0.475903	0.545556	0.753762	0.378032	0.214155		-1.2539	0.434846	0.0646636	-0.0439016	0.27864	0.561104	0.958618	0.651463	-0.451007	0.547365
UDP-glucose_12C NEG	Uridine diphosphate glucose	HMDB00286	0.163514	-0.109193	0.31346	-0.335012	-0.124346	0.292732	0.0930499	0.558455	0.0520221	-0.187269		-0.524092	0.110042	0.264572	0.0878977	-0.0570253	-0.0532098	-1.06837	0.0169966	-0.188223	-0.0573357
NAD+_12C NEG	NAD	HMDB00902	0.158425	0.173128	0.0590558	-0.193685	-0.25106	0.09471	-0.138903	0.131079	0.0966904	0.237		0.110274	0.145749	0.0364821	-0.127931	-0.195106	-0.190346	0.0409725	-0.264087	0.129623	-0.1304
NADH_12C NEG	NADH	HMDB01487	0.412228	0.651964	-0.0866649	-2.64482	-0.00525373	-0.863626	-0.359575	0.251754	1.13165	1.90883		0.808141	-0.701391	0.736521	-0.629587	-1.63688	-0.454577	0.960418	-0.882719	1.85499	1.49064
NADP+ _12C NEG	NADP	HMDB00217	-1.07848	-0.418099	-0.109274	0.334764	0.668878	1.31306	0.898977	0.866584	-0.60521	-0.374109		-1.18584	-0.841009	-1.69316	0.876013	0.893464	1.60138	-2.04958	1.78501	0.344171	-0.45338
NADPH_12C NEG	NADPH	HMDB00221	-0.192616	-0.156678	-0.0475791	0.0977753	0.25122	1.01367	0.535099	0.847346	0.632096	0.896165		-0.822824	-0.501809	0.718691	-0.20813	0.283446	1.65908	1.66331	1.48836	0.641595	2.11552
Coenzyme-A NEG	Coenzyme A	HMDB01423	0.253524	-0.322881	0.213629	-0.563323	0.229057	0.544467	0.0797385	0.761382	0.474928	0.566328		-0.551577	0.505058	0.118264	-0.243355	-0.0464157	0.309728	0.1166	0.293688	0.321894	0.688973
3-Hydroxy-3-methylglutaryl-CoA NEG	3-Hydroxy-3-methylglutaryl-CoA	HMDB01375	0.351061	0.20548	0.218243	-0.88118	-0.208907	0.316838	0.126401	0.326176	0.202719	0.474504		0.316351	0.27302	0.0687957	-0.295181	-0.550725	0.0506627	0.646162	-0.333631	0.396841	-0.146089
Palmitoleyl-CoA NEG	Palmitoleyl CoA	HMDB06532	0.670792	0.0483735	-0.368612	-0.78912	0.0296032	-0.0704863	-0.656856	-0.207413	0.0387773	0.572422		-0.295034	-0.144861	-0.0140261	0.422777	-0.0745316	-0.292372	-0.433748	-0.76241	0.27029	-0.0650821
Palmityl-CoA NEG	Palmityl-CoA	HMDB01338	0.771785	0.461529	0.0601955	-3.52579	-0.347051	-0.611135	0.16096	-0.196947	0.549685	0.315337		-0.0811058	0.425716	-0.14281	0.10749	-0.457349	0.53059	0.972857	0.315342	0.133882	1.11696
Oleoyl-CoA NEG	Oleoyl-CoA	HMDB01322	0.942985	-0.401365	0.285743	-2.6708	-0.0827161	-0.137579	0.228498	0.549836	1.26459	0.703112		-0.956067	0.635187	-0.0927594	0.380304	-0.531038	-0.300352	0.229349	-0.712078	-1.55883	-0.00406893
Stearoyl-CoA NEG	Stearoyl-CoA	HMDB01114	1.17086	-0.107182	0.0274731	-5.9542	-0.349613	-0.925693	0.629661	0.130703	1.44715	0.35223		-0.825461	0.75974	-0.728598	0.634209	-0.768725	0.847439	0.851938	0.414849	0.259103	1.4371
Leucine_12C NEG	L-Leucine	HMDB00687	0.237093	0.357959	-0.234066	-0.284666	-0.203226	0.936635	0.811303	0.680006	0.549923	0.709512		0.319117	0.301945	-0.176381	-0.313905	-0.268389	-0.267952	-0.0860841	-0.339343	-0.000189759	-0.117688
Fructose 1.6-bisphosphate_12C NEG	Fructose 1,6-bisphosphate	HMDB04259	-0.790517	-0.49739	-0.513868	0.0380519	0.990161	1.12912	0.823608	0.393015	-0.608688	-0.679131		-1.84171	0.373936	-0.870287	0.356282	0.676236	1.43625	-0.69819	1.82103	0.0109534	0.746665
AMP_12C NEG	Adenosine monophosphate	HMDB00045	-0.59532	-1.4642	0.343581	0.3829	0.488312	0.757919	0.134863	0.565811	-1.21324	-1.46429		-0.485063	0.133996	0.122687	0.24821	-0.13335	0.346767	-0.309753	0.235475	-0.762162	-0.278686
GMP_12C NEG	Guanosine monophosphate	HMDB01397	-0.610489	-0.121406	0.0464847	0.00843486	0.472098	0.549834	-0.0471395	0.443381	-0.19224	0.248913		-0.298541	0.212441	0.352743	0.136447	-0.616839	-0.00848975	-0.670413	-0.0616051	-0.0703452	-0.850909
Proline_12C NEG	L-Proline	HMDB00162	0.00201734	-0.0753234	0.170019	-0.142008	0.0259382	0.726432	0.0497536	0.516458	-0.272625	0.0980723		-0.176906	0.0992686	-0.0321203	0.106389	-0.0149963	0.198482	0.0817761	-0.349865	0.0584065	-0.340657
Threonine_12C NEG	L-Threonine	HMDB00167	-0.109115	-0.00681051	0.214816	-0.0229367	-0.100407	-0.978806	-1.45897	-1.05962	-1.02592	-1.26571		-0.0193774	-0.00308117	0.457092	-0.27225	-0.295702	-1.12393	-0.998354	-0.9937	-1.09253	-1.34805
Trehalose_12C NEG	Trehalose	HMDB00975	0.189517	0.214129	-0.0706401	-0.145571	-0.245749	1.00173	0.575521	0.82519	0.885599	1.01883		0.449074	0.331379	-0.234221	-0.489282	-0.296727	0.75175	0.914184	0.586266	0.886568	0.688301
ATP_12C NEG	Adenosine triphosphate	HMDB00538	0.60317	-0.264307	0.420829	-0.706687	-0.520917	-0.0653136	0.184116	0.5479	0.527121	0.187512		-0.561207	0.349625	0.195567	-0.28849	0.116502	0.218027	1.06551	0.385063	0.0264654	0.889209
Acetyl-CoA_12C NEG	Acetyl-CoA	HMDB01206	0.0688356	0.823544	-0.576545	-0.0653735	-0.849138	-0.19265	0.262835	-0.320027	-0.20533	0.0143715		0.277706	-0.768019	-0.0258739	0.00888403	0.277519	-0.95943	0.0387969	-0.415515	0.278914	-0.399577
Alanine_12C NEG	L-Alanine	HMDB00161	-0.195591	0.0278524	0.276436	-0.132158	-0.0238176	-0.497373	-0.964514	-0.623234	-1.74231	-1.76537		-0.458338	-0.624683	0.540173	0.253038	-0.0324578	-1.6217	-1.91126	-1.59674	-1.45699	-1.91002
Arginine_12C NEG	L-Arginine	HMDB00517	-0.00494675	0.148944	0.0194996	0.0440676	-0.234396	-1.65577	-1.74944	-1.8324	-1.44039	-1.53133		0.168569	-0.116569	0.131006	-0.100741	-0.110811	-1.11647	-0.849167	-0.887647	-0.693556	-0.773212
Asparagine_12C NEG	L-Asparagine	HMDB00168	-0.251727	0.246906	-0.0369426	0.121345	-0.134504	-0.916607	-0.842311	-1.14661	-0.843999	-1.0998		0.350361	-0.22505	0.059452	-0.0448499	-0.220792	-0.969843	-0.839225	-0.857206	-0.732732	-1.23632
Aspartic acid_12C NEG	L-Aspartic acid	HMDB00191	-0.124393	0.658223	-0.0641718	-0.324326	-0.416371	-0.121807	-0.406024	-0.0432633	0.11975	0.182833		0.515157	-0.0758057	0.169522	-0.411151	-0.424049	-0.172684	-0.108364	-0.214742	0.242711	-0.247552
Citrulline_12C NEG	Citrulline	HMDB00904	-0.0497105	0.194783	0.162252	-0.0683574	-0.292365	-0.217802	0.0136253	-0.389786	-0.0263236	-0.20657		0.151455	-0.156114	0.396473	-0.193814	-0.319595	-0.726842	-0.218767	-0.516483	-0.872691	-0.93378
Glutamic acid_12C NEG	L-Glutamic acid	HMDB00148	0.0793618	0.500457	-0.161894	-0.288799	-0.292733	0.0980896	-0.196945	-0.0957031	0.00500642	0.299027		0.159906	0.125321	0.00880684	-0.186759	-0.140293	-0.171119	-0.121182	-0.195312	0.469398	-0.0873761
Glutamine_12C NEG	L-Glutamine	HMDB00641	-0.289565	0.179252	0.130715	0.0664065	-0.139851	-0.81639	-0.728967	-0.895189	-0.529769	-0.859384		0.228308	-0.292909	0.238733	-0.0718344	-0.182946	-0.966294	-0.893242	-0.834274	-0.783659	-1.08046
Histidine_12C NEG	L-Histidine	HMDB00177	-0.0608166	0.204706	0.0342696	-0.00621066	-0.202432	-1.68875	-1.62961	-1.79971	-1.4455	-1.66493		0.189757	-0.258962	0.0697818	0.0818445	-0.126879	-1.67978	-1.54822	-1.57742	-1.14429	-1.75771
Lactic acid_12C NEG	L-Lactic acid	HMDB00190	0.282856	-0.0854452	-0.248508	0.139234	-0.155503	0.490839	-0.368325	-0.137115	0.130805	0.00349031		-0.246433	0.162745	-0.206916	0.0243281	0.20691	-0.0508808	-0.0898216	0.0462062	0.542249	0.579961
Lysine_12C NEG	L-Lysine	HMDB00182	0.0956587	0.180199	0.00173429	-0.100522	-0.210049	0.535251	0.269569	0.381222	0.338623	0.41548		0.239955	-0.0357439	0.0270532	-0.157968	-0.107337	0.114666	0.144264	-0.0815203	0.311103	-0.0402278
Ornithine_12C NEG	Ornithine	HMDB00214	0.0768644	0.200524	0.0275988	-0.151188	-0.19044	0.206954	-0.0663769	0.383164	0.208269	0.289892		0.125924	0.0199204	0.148075	-0.155392	-0.169888	0.349151	0.225066	0.170241	0.587431	0.129625
NA = "Not Assessed"

## Sheet: Pathway topology yeast WT
	Total Cmpd	Hits	Raw p	-LOG(p)	Holm adjust	FDR	Impact
Alanine, aspartate and glutamate metabolism	20	9	0.15191	1.8845	1	0.25318	0.71078
Glycine, serine and threonine metabolism	26	9	2.819e-05	10.477	0.0012685	0.00021086	0.60974
Pyruvate metabolism	23	5	0.96913	0.031353	1	0.99504	0.50118
Valine, leucine and isoleucine degradation	16	5	2.7981e-06	12.787	0.00013151	3.4976e-05	0.5
Propanoate metabolism	14	2	0.98899	0.01107	1	0.99504	0.5
Cysteine and methionine metabolism	33	8	0.0007823	7.1533	0.028945	0.0027939	0.45704
Arginine and proline metabolism	37	7	1.4975e-06	13.412	7.3377e-05	2.8719e-05	0.43975
Fatty acid metabolism	28	3	0.45969	0.7772	1	0.59952	0.42234
Pantothenate and CoA biosynthesis	16	5	0.00036402	7.9183	0.014197	0.0015168	0.38775
Pyrimidine metabolism	35	10	5.7017e-05	9.7722	0.0023947	0.00031676	0.37515
Thiamine metabolism	11	3	0.0059835	5.1187	0.19746	0.016621	0.33333
Glycolysis or Gluconeogenesis	24	4	0.3482	1.055	1	0.49438	0.3138
Glycerolipid metabolism	15	1	0.026436	3.633	0.84594	0.066089	0.28125
Purine metabolism	60	12	0.0055807	5.1884	0.18974	0.016414	0.26094
Pentose phosphate pathway	18	5	0.0027355	5.9014	0.095744	0.0085486	0.25354
Nitrogen metabolism	8	6	0.00073151	7.2204	0.027797	0.0027939	0.23529
Citrate cycle (TCA cycle)	20	6	0.9765	0.023776	1	0.99504	0.22275
Glutathione metabolism	23	6	0.0010974	6.8148	0.039505	0.0036579	0.20056
Methane metabolism	11	2	4.0109e-05	10.124	0.0017247	0.00025068	0.16667
Starch and sucrose metabolism	18	2	0.00014079	8.8683	0.0057723	0.00070394	0.15497
Glyoxylate and dicarboxylate metabolism	14	3	0.99504	0.0049737	1	0.99504	0.13768
Valine, leucine and isoleucine biosynthesis	24	5	1.7231e-06	13.271	8.271e-05	2.8719e-05	0.1203
Fructose and mannose metabolism	17	1	0.095803	2.3455	1	0.17741	0.12
Nicotinate and nicotinamide metabolism	9	1	0.47819	0.73776	1	0.59952	0.1129
Terpenoid backbone biosynthesis	15	2	0.50101	0.69113	1	0.59952	0.10753
Aminoacyl-tRNA biosynthesis	67	19	4.9662e-08	16.818	2.4831e-06	2.4831e-06	0.09302
Tryptophan metabolism	27	2	0.061377	2.7907	1	0.12712	0.07692
Histidine metabolism	16	2	0.00025493	8.2745	0.010197	0.0011588	0.0708
Glycerophospholipid metabolism	26	1	0.026436	3.633	0.84594	0.066089	0.06848
Sulfur metabolism	13	2	2.9521e-05	10.43	0.0012989	0.00021086	0.05319
Amino sugar and nucleotide sugar metabolism	24	2	0.91338	0.090601	1	0.99504	0.05285
Fatty acid biosynthesis	37	1	0.95733	0.04361	1	0.99504	0.04088
Phenylalanine, tyrosine and tryptophan biosynthesis	22	5	0.037638	3.2797	1	0.089614	0.0199
Cyanoamino acid metabolism	10	4	2.2415e-05	10.706	0.0010311	0.00021086	0
Lysine biosynthesis	19	5	0.042278	3.1635	1	0.096087	0
Vitamin B6 metabolism	11	2	0.05443	2.9108	1	0.11833	0
Porphyrin and chlorophyll metabolism	20	2	0.06356	2.7558	1	0.12712	0
Inositol phosphate metabolism	19	1	0.095803	2.3455	1	0.17741	0
beta-Alanine metabolism	7	2	0.12641	2.0682	1	0.22573	0
Phenylalanine metabolism	7	1	0.14998	1.8973	1	0.25318	0
Sphingolipid metabolism	11	2	0.16781	1.7849	1	0.27067	0
Lysine degradation	16	2	0.25677	1.3596	1	0.40121	0
Biosynthesis of unsaturated fatty acids	42	3	0.33565	1.0917	1	0.49438	0
Pentose and glucuronate interconversions	12	1	0.35595	1.033	1	0.49438	0
Galactose metabolism	17	1	0.35595	1.033	1	0.49438	0
Tyrosine metabolism	19	2	0.44287	0.81447	1	0.59848	0
Synthesis and degradation of ketone bodies	3	2	0.50101	0.69113	1	0.59952	0
Fatty acid elongation in mitochondria	12	1	0.51559	0.66244	1	0.59952	0
Glycosylphosphatidylinositol(GPI)-anchor biosynthesis	13	1	0.51559	0.66244	1	0.59952	0
Butanoate metabolism	17	5	0.71539	0.33492	1	0.81295	0

## Sheet: Log2 corrected areas yeast gln3
Strain			Δgln3
Time point			24h											72h
Treatment			Ctrl.					DMC						Ctrl.					DMC
Analyte	GenericName	HMDB	Ctrl. 1	Ctrl. 2	Ctrl. 3	Ctrl. 4	Ctrl. 5	DMC 1	DMC 2	DMC 3	DMC 4	DMC 5		Ctrl. 1	Ctrl. 2	Ctrl. 3	Ctrl. 4	Ctrl. 5	DMC 1	DMC 2	DMC 3	DMC 4	DMC 5
Serine_12C	L-Serine	HMDB00187	-0.888229	-0.681718	-0.874963	-0.794141	-0.124942	-0.857883	-0.885035	-1.27719	-1.07682	-1.13883		-0.653084	-0.560709	-0.961779	-0.611236	-0.675185	-0.809547	0.189032	-0.282914	-0.501797	-0.713905
Glycine_12C NEG	Glycine	HMDB00123	-0.421405	-0.48122	-0.591155	-0.537424	-0.427513	-0.330748	-0.344782	-0.398045	-0.620768	-1.06953		-0.642719	-0.857857	-0.7204	-1.27209	-0.483195	-0.468226	-0.439896	-0.550646	-1.10699	-1.75103
Pyruvic acid_12C NEG	Pyruvic acid	HMDB00243	-0.048044	-1.23952	0.179051	-0.245961	-0.874198	-0.27701	-0.323242	0.440917	0.772737	0.267326		0.22367	0.599776	0.540108	0.352499	0.02714	0.24857	0.518129	0.683556	0.806338	0.047612
Uracil NEG	Uracil	HMDB00300	-0.396914	-0.415034	-0.627082	-0.33001	0.00452461	-0.177627	-0.225099	0.208205	0.345601	0.0895853		-0.205093	-0.555149	-0.436695	-0.317821	-0.635393	-0.644594	0.0981707	-0.370445	-0.221061	-0.446826
Oxoisovaleric acid_12C NEG	Alpha-ketoisovaleric acid	HMDB00019	-0.778313	-0.626754	-0.782622	-0.442617	-0.268443	-2.26389	-2.80492	-2.67048	-2.70746	-2.75278		1.09568	0.941364	-0.152314	1.47998	0.698358	-3.93556	0.297351	0.957117	0.68119	0.0224586
Valine_12C NEG	L-Valine	HMDB00883	-0.20024	-0.349059	-0.32022	0.0791542	0.0376618	0.442837	0.548855	0.735723	0.647148	0.654989		0.249518	0.0746742	-0.0802865	0.16207	-0.0376223	-0.105064	-0.235931	-0.110537	0.0164393	-0.217956
Succinic acid_12C NEG	Succinic acid	HMDB00254	-0.749035	-0.49308	-0.956458	-0.254953	0.506702	-0.10111	-0.210265	0.155902	1.0435	-0.287353		1.41253	0.0264612	-0.263417	0.622921	0.362795	-6.26317	1.02867	0.461809	0.691663	-0.256799
Homoserine NEG	L-Homoserine	HMDB00719	-1.31259	-1.27	-1.27024	-1.27399	-0.995689	-1.66263	-1.46838	-1.3824	-1.28381	-1.38982		-1.08735	-1.15077	-1.75866	-1.04594	-1.08683	-1.58709	-1.40396	-0.812212	-1.38947	-1.72841
Cysteine_12C NEG	L-Cysteine	HMDB00574	-1.48762	-1.29046	-1.35093	-2.26696	-1.02086	-1.35285	-1.44986	-1.32892	-1.3757	-1.37819		-1.18766	-1.49353	-2.39861	-3.12389	-1.13081	-1.84005	-2.08755	-1.07627	-2.00249	-2.95369
3-Methyl 2-oxovaleric acid_12C NEG	3-Methyl-2-oxovaleric acid	HMDB00491	0.765801	0.517957	-0.679934	-0.671591	0.957535	1.43188	0.365304	0.556114	1.00349	0.245872		0.652853	2.06878	0.853592	0.817376	0.957351	0.542957	0.457265	0.324101	0.184111	-0.156983
Malic Acid_12C NEG	L-Malic acid	HMDB00156	0.0444207	-0.50309	-0.597209	0.544167	0.766144	-0.379883	-0.658336	0.289382	0.556902	-0.00115225		0.644802	0.535364	-0.540261	0.743069	-0.317202	-0.504422	0.50957	0.178152	0.340593	-0.431885
Adenine NEG	Adenine	HMDB00034	-0.0678999	-0.0266474	-0.385876	0.385851	0.828922	-0.636931	-0.138753	0.191696	0.0494957	0.226981		-0.027133	0.112123	-0.679593	0.375121	-0.542574	-0.856419	-0.61323	-0.00161207	0.00243654	-0.738042
Hypoxanthine NEG	Hypoxanthine	HMDB00157	0.238815	0.171211	-0.895837	0.280537	0.0380082	0.368757	0.0319492	0.450673	1.02454	0.577441		3.8703	0.290012	0.0680476	0.363761	-0.748941	3.75047	0.630077	-1.41513	1.05992	0.0693172
Oxoglutaric acid_12C NEG	Oxoglutaric acid	HMDB00208	0.731152	-0.145713	-0.238206	1.26786	1.61291	0.189587	-0.524879	1.11587	1.73928	0.666323		0.939428	0.220587	-0.381584	1.01608	-0.278587	-0.574249	0.908704	0.469231	0.705268	-0.459139
Methionine_12C NEG	L-Methionine	HMDB00696	-0.112405	-0.0776467	-0.644151	-0.326535	0.462763	-0.0919772	-0.460698	-0.0990682	-0.0121479	-0.213466		0.6294	0.344694	0.0414492	0.353453	0.0320584	-0.0582662	0.0299685	0.16868	0.342413	0.0299301
Xanthine NEG	Xanthine	HMDB00292	0.0402525	-0.106281	-0.051744	0.213017	0.624878	0.849503	0.469383	1.26478	1.84468	1.02174		0.332106	-0.361591	0.221571	0.203096	-0.352556	-0.122938	0.23351	-0.362932	0.571566	0.136656
Orotic acid NEG	Orotic acid	HMDB00226	-2.16455	2.1758	0.630434	0.422117	-0.561298	1.26648	1.9653	0.388063	-0.639608	0.260389		-2.45951	-0.050305	-0.741441	-2.21201	0.796582	-5.08129	0.646971	0.229341	-2.69411	0.382921
Phenylalanine_12C NEG	L-Phenylalanine	HMDB00159	-0.264299	-0.342854	-0.422308	-0.487425	-0.520274	1.762	1.53501	-0.0707052	0.343593	1.35571		-0.100385	0.666423	0.0896799	-0.0654716	-0.293916	0.708654	0.39938	0.391161	0.448362	1.04416
Phosphoenolpyruvic acid_12C NEG	Phosphoenolpyruvic acid	HMDB00263	-2.09483	0.24649	1.97328	0.31992	-1.56635	0.0399745	1.19151	0.0995711	-0.849704	-0.526578		0.675728	-0.573299	1.035	-0.309399	0.664114	1.22414	0.335651	-0.74994	0.954415	0.79515
Pyridoxine NEG	Pyridoxine	HMDB00239	0.89817	1.68706	1.55823	0.503149	0.441697	2.59398	1.71911	1.64097	1.14576	1.31465		0.0648952	0.27787	1.62929	0.416656	1.70162	1.62496	-0.520812	0.30645	0.297096	1.60162
Glyceraldehyde 3-phosphate_12C NEG	D-Glyceraldehyde 3-phosphate	HMDB01112	-1.83356	1.23799	2.10366	0.427839	0.00358104	0.790047	1.07872	-0.0315114	-0.581185	0.204342		-2.33791	-2.5621	1.28585	0.304612	0.0402371	0.878654	NA	-2.57523	-0.827211	0.486782
Glycerol 3-phosphate_12C NEG	Glycerol 3-phosphate	HMDB00126	-0.637642	-0.438522	0.255849	-0.268062	-0.741387	-0.649499	0.178556	-0.431467	-0.747137	0.157464		-0.714853	0.777923	0.221219	0.156513	0.601332	0.368041	-0.203685	-0.310562	-0.814899	0.35851
Tyrosine_12C NEG	L-Tyrosine	HMDB00158	-0.349915	-0.50529	-0.646575	-0.0539026	0.046001	-0.975792	-0.882139	-0.427776	-0.291748	-0.603503		0.314197	0.0295595	-0.482889	0.272633	-0.24899	-0.666991	-0.330087	-0.255906	3.32897e-05	-0.387465
3-Phosphoglyceric acid NEG	3-Phosphoglyceric acid	HMDB00807	0.204225	0.400714	2.26038	0.768811	-3.36434	0.0187515	1.69065	-0.632653	-2.39832	1.61898		-2.2599	0.589529	1.34539	-0.999063	1.24561	1.42626	-2.49544	0.134621	-0.583113	1.07618
Gluconic acid NEG	Gluconic acid	HMDB00625	0.550916	0.175104	0.593583	1.45483	0.487367	-0.138542	0.658008	0.622959	0.438115	0.6799		0.820958	0.759407	-0.214244	0.859913	0.53186	-0.020071	-0.0537649	0.683507	0.326612	0.110434
Tryptophan_12C NEG	L-Tryptophan	HMDB00929	-0.241181	-0.753565	-0.67315	-0.101648	-1.54008	-0.79218	-0.911398	-0.534057	-2.14741	-0.368826		-0.333398	0.14532	0.533368	0.282888	0.145256	-0.0940204	0.184893	-0.102703	0.838468	0.52828
Pantothenic acid NEG	Pantothenic acid	HMDB00210	1.54682	1.59071	1.20192	1.37147	-0.901025	1.7366	1.75854	1.24419	-0.485177	2.06342		-0.556485	1.33862	1.09441	1.1438	1.28224	0.841883	-1.18594	1.14881	-0.00345884	1.06299
Cystathionine NEG	L-Cystathionine	HMDB00099	NA	NA	-1.08335	-0.900403	-0.124247	NA	-2.40978	-1.13129	-0.9339	-0.766402		-1.32366	-5.11375	-1.61963	-1.18492	-1.71849	-1.65772	1.73488	-0.485138	-0.726866	-1.64582
Cytidine NEG	Cytidine	HMDB00089	-0.90658	-0.277271	-0.720923	-0.615873	-0.75361	-1.24685	-1.42947	-1.35345	-0.98525	-1.2706		-0.556707	-0.17044	-0.316024	-0.454312	0.151367	-0.380841	-0.144759	0.0645517	-0.612486	-0.396686
Uridine NEG	Uridine	HMDB00296	-0.337913	-0.791144	-0.483825	0.0688513	0.407072	-0.755282	-0.923759	0.0236298	0.162408	-0.237928		0.368455	-0.505662	-0.860498	0.136527	-0.536714	-1.1485	-0.707355	-0.27671	-0.202967	-0.791873
Glucosamine-6-phosphate NEG	Glucosamine 6-phosphate	HMDB01254	-0.766178	0.838295	0.0981456	-1.51828	-1.55847	0.604103	0.449456	-1.86093	-1.3708	-0.635762		-0.437202	0.771437	1.5553	-0.295007	1.67392	1.64526	0.165561	0.629422	-0.0874085	1.16033
Hexose-phosphate_12C NEG	NA	NA	0.298244	1.03451	0.567245	0.0730759	0.481932	0.653918	0.898675	NA	0.243797	0.227731		0.608938	0.931246	1.07263	0.695864	1.17408	1.37344	1.28255	0.512658	0.334213	1.01504
Thiamine NEG	Thiamine	HMDB00235	-2.45725	-2.63394	-2.59121	-1.86549	-1.06691	-2.13337	-2.03871	-2.50632	-2.04521	-1.78659		-0.892482	-1.0439	-3.55203	-1.11961	-1.45593	-1.57388	0.0489056	-3.53059	-0.900144	-1.20911
2.3-Bisphosphoglyceric acid_12C NEG	2,3-Diphosphoglyceric acid	HMDB33247	1.13882	0.824196	2.38557	1.8222	0.531743	1.72282	1.32066	1.67636	1.24214	1.9415		1.08083	1.33749	1.63988	0.963631	1.2851	1.42953	-0.13944	1.04103	1.00859	2.0212
Inosine NEG	Inosine	HMDB00195	0.0998809	-1.16325	-1.25729	-0.397895	-0.336561	-0.509863	-1.78256	-0.527832	-0.0403014	-0.631643		-0.825421	-1.10928	-1.02805	-0.904524	-1.89322	-0.97657	-1.26554	-1.70624	0.610677	-0.751038
6-Phosphogluconic acid NEG	6-Phosphogluconic acid	HMDB01316	1.08963	1.2163	0.975205	1.82367	1.95003	0.704676	0.76947	2.28259	0.1135	0.945129		-0.758095	1.17732	1.36897	1.18862	0.817752	1.33739	1.31328	0.271946	2.81217	1.16722
Sedoheptulose 7-phosphate_12C NEG	Sedoheptulose 7-phosphate	METPA0585	1.32755	0.949558	1.31012	0.93111	0.848426	1.3373	0.671874	0.24645	0.429465	1.12176		0.361732	0.932088	1.73645	0.787141	0.908421	1.96616	1.32077	0.210179	1.05229	1.53172
UMP NEG	Uridine 5'-monophosphate	HMDB00288	0.167107	-0.420276	-0.207168	0.184717	0.312731	-0.425149	-0.34509	0.610423	0.0133559	0.083598		-0.232078	-0.740074	-1.29327	0.0615899	-0.630982	-0.773492	-1.85644	-0.56116	-0.24043	-1.21617
cAMP NEG	Cyclic AMP	HMDB00058	NA	0.675701	1.06649	-0.447348	1.57471	1.69126	2.31834	1.00011	0.541212	-0.969836		-0.413717	-1.1788	0.822379	-1.82985	1.13242	1.14491	-1.88292	0.707532	-0.468831	1.28642
TMP NEG	Thiamine monophosphate	HMDB02666	3.93663	-0.913795	-1.07808	-1.4558	-1.37517	NA	-0.578976	-0.993749	-1.13047	-1.41772		1.02355	0.738536	1.14068	1.05272	1.48629	1.24486	0.736456	0.412985	1.03723	1.05101
S-Adenosyl-l-homocysteine NEG	S-Adenosylhomocysteine	HMDB00939	-1.04964	-0.742348	-0.451335	-1.55511	-0.603816	0.502398	0.209252	-1.43078	-1.5842	0.106835		-0.116787	-0.0106389	-0.206933	-0.686591	-0.529444	0.540876	-0.936789	0.299932	-0.395004	0.775858
Phosphoribosyl-pyrophosphate NEG	Phosphoribosyl pyrophosphate	HMDB00280	-0.570329	1.21195	2.28812	1.87943	-0.878173	1.6625	1.06415	1.61631	1.47435	1.47257		-0.380558	-0.484267	1.20193	0.266845	0.0998759	0.371798	-1.48216	0.216227	-1.48771	0.52843
CDP NEG	CDP	HMDB01546	0.25578	0.676812	-0.0649305	0.632223	1.43343	0.289278	0.32676	1.11051	0.794561	-0.223448		-0.274913	0.305494	0.519516	-0.16243	0.420682	0.212344	1.15255	-0.296383	1.04988	-0.0439256
ADP_12C NEG	ADP	HMDB01341	-0.342922	-0.186112	-0.623694	0.325207	0.65079	-0.527366	-0.209841	0.719876	0.821619	-0.15868		0.62518	-0.31968	-0.722572	0.364472	-0.824204	-1.08775	0.546681	-0.472015	0.68334	-0.742105
GDP_12C NEG	Guanosine diphosphate	HMDB01201	-0.390807	0.524596	0.0960492	-1.12314	-0.0918372	0.331779	0.481454	-0.268577	0.100031	-0.318172		-0.373201	-1.287	0.354884	-1.4273	0.184591	0.00217194	-0.334602	-1.14182	-0.525431	-0.327798
CTP NEG	Cytidine triphosphate	HMDB00082	0.38688	1.16466	0.684487	0.557568	-0.534867	0.490065	1.01327	-0.0969085	0.0774371	0.492077		0.114251	0.0328984	1.0625	0.225541	1.00138	0.777345	-0.667782	0.470966	0.121445	0.844895
UTP NEG	Uridine triphosphate	HMDB00285	0.353894	0.340898	0.132298	0.317162	-0.619554	0.674549	0.136207	0.00750095	-0.298042	0.595242		-0.178306	0.327731	0.741718	0.148429	0.667604	-0.172519	-1.50907	0.618474	0.1463	0.953361
GTP NEG	PPPi	HMDB12282	-0.180155	0.065372	0.0658541	0.153865	-0.694278	0.0487909	0.0610574	-0.248124	-0.312296	0.267983		-0.48042	-0.06209	-0.00232501	-0.366136	0.145427	-0.0566529	-0.670806	0.0289541	-0.0903507	0.0413301
UDP-glucose_12C NEG	Uridine diphosphate glucose	HMDB00286	0.06392	-0.0563917	-0.0362549	0.041183	-0.220163	0.137956	0.0793811	0.21699	0.00147443	0.368281		-0.397786	0.253088	0.204451	-0.0902909	0.0304848	-0.365363	-0.679781	0.287868	-0.409789	0.12521
NAD+_12C NEG	NAD	HMDB00902	0.11794	0.00985567	-0.195808	0.059893	0.337688	-0.0330478	-0.0508086	0.177849	0.333107	0.158782		0.314801	0.245895	-0.0666119	0.233079	0.0499385	-0.320124	0.12264	0.236055	0.102734	-0.113975
NADH_12C NEG	NADH	HMDB01487	0.184511	-1.46557	-0.120941	1.27069	0.591299	-1.09761	-2.7789	1.12782	1.15332	0.00910578		0.489631	-0.312598	0.770063	1.78517	-1.85569	-0.321837	-0.766723	-1.08153	0.669751	0.0318618
NADP+ _12C NEG	NADP	HMDB00217	0.297898	1.44017	1.03439	-0.568002	-0.270408	1.13605	1.13974	-0.679262	0.0446361	0.259783		-0.137194	-1.15658	0.860843	-1.4097	0.790619	0.999397	-0.457087	-0.719109	-0.598047	0.377592
NADPH_12C NEG	NADPH	HMDB00221	1.27929	1.11779	0.950575	1.27558	1.43937	1.02199	0.312406	1.05544	1.40515	1.0243		1.53623	1.3272	1.79449	1.81548	1.32127	1.79106	0.623224	1.86732	2.06292	2.4112
Coenzyme-A NEG	Coenzyme A	HMDB01423	0.939325	0.264645	0.0360065	0.7638	0.027565	-0.209918	-0.125747	0.745173	0.300845	0.237506		0.449521	0.42562	-0.0338701	0.943959	0.141065	0.211253	-2.00464	0.450187	-0.0132195	0.326172
3-Hydroxy-3-methylglutaryl-CoA NEG	3-Hydroxy-3-methylglutaryl-CoA	HMDB01375	0.126336	-0.038828	-0.444845	0.190402	0.11897	0.197415	-0.163773	0.260152	0.545918	0.00862198		0.75239	0.792324	0.105888	0.873289	0.212458	-0.0588958	-0.139751	0.543089	0.227985	-0.0619569
Palmitoleyl-CoA NEG	Palmitoleyl CoA	HMDB06532	0.52758	-0.0442516	-0.217648	-0.560067	-0.319334	-0.759319	-1.6409	0.00295163	-0.202609	-1.13125		-0.570552	-0.613202	-1.27061	-0.778843	-0.99072	-1.05709	NA	-1.1478	-2.55552	-1.19732
Palmityl-CoA NEG	Palmityl-CoA	HMDB01338	0.212102	-0.681107	0.304278	0.778702	-1.38035	-1.20714	-0.527475	0.818805	0.0208851	0.144329		1.30131	0.57242	0.177936	0.639063	-0.0634076	0.420162	-1.87359	0.355826	0.363682	0.686754
Oleoyl-CoA NEG	Oleoyl-CoA	HMDB01322	0.906324	-0.229973	0.424261	0.585185	-1.4696	-0.689762	-1.33114	0.832773	-0.995996	-0.143727		-2.09416	-1.2948	-0.978197	-0.559616	-1.65814	-1.18019	NA	-1.28571	-2.01026	-0.498744
Stearoyl-CoA NEG	Stearoyl-CoA	HMDB01114	0.503793	-0.404927	0.671852	0.985066	-2.77379	-0.996841	-0.397873	1.21184	-0.0234958	0.799781		0.556908	0.551163	0.177158	0.533716	0.189535	0.60843	NA	0.197369	0.225856	0.721824
Leucine_12C NEG	L-Leucine	HMDB00687	-0.0405582	-0.0671118	-0.183046	0.0740863	0.582192	0.957754	0.808073	0.647268	1.1349	0.84072		0.546845	0.467054	-0.221693	0.467907	0.261759	-0.358869	-0.467805	0.237784	-0.268069	-0.180314
Fructose 1.6-bisphosphate_12C NEG	Fructose 1,6-bisphosphate	HMDB04259	0.0996923	1.50675	1.22725	-0.136457	-0.27937	1.03597	1.10408	-0.62557	-0.0493553	0.152106		-0.0682712	0.669205	1.41422	0.123704	0.838406	1.47491	0.505797	0.318674	0.542452	1.14887
AMP_12C NEG	Adenosine monophosphate	HMDB00045	0.256465	0.475855	0.149358	-0.352357	-0.876462	0.497282	0.14357	-0.911155	-1.90783	0.464839		-1.76226	0.301923	0.238765	-1.05597	0.141376	-0.313098	-1.0521	0.137862	-1.25178	-0.0573829
GMP_12C NEG	Guanosine monophosphate	HMDB01397	0.197022	0.232526	0.0376052	-0.0548383	0.237586	0.167547	-0.245154	0.133688	-0.603299	0.103768		-1.19716	-1.07968	-0.644647	-0.989724	-0.79664	-1.27279	-1.76922	-0.511844	-0.796541	-0.831551
Proline_12C NEG	L-Proline	HMDB00162	0.573695	1.02583	0.41544	0.495354	0.477104	0.853795	1.13558	0.848269	0.767969	0.915127		0.192071	0.141112	0.359848	-0.0525991	0.248327	0.438324	0.0690323	0.225021	0.443296	0.133666
Threonine_12C NEG	L-Threonine	HMDB00167	-1.29699	-1.34663	-1.25464	-1.25839	-1.05152	-1.64702	-1.5556	-1.3668	-1.26821	-1.55695		-1.07168	-1.20701	-1.743	-1.05036	-1.07116	-1.57142	-1.42016	-0.796543	-1.45254	-1.71274
Trehalose_12C NEG	Trehalose	HMDB00975	0.996344	0.99524	0.752628	1.13247	1.10163	0.896637	0.930767	1.2975	1.43134	1.11691		1.2241	0.877364	0.592199	1.09556	0.958299	0.821116	1.49706	1.07167	0.985511	0.687086
ATP_12C NEG	Adenosine triphosphate	HMDB00538	0.0621692	-0.414756	-0.428076	0.371498	-0.63963	-0.356319	-0.221361	0.202255	-0.0712666	0.263687		0.493617	0.703254	0.353092	0.826273	0.313105	0.239436	-0.277947	0.59135	0.773151	0.539755
Acetyl-CoA_12C NEG	Acetyl-CoA	HMDB01206	-1.43814	0.55757	0.289623	0.12671	1.25465	0.920381	0.664937	-0.922138	1.01874	0.642068		0.318381	0.513506	0.629835	0.112257	0.406536	-0.532203	-0.281926	0.413467	0.50103	0.150501
Alanine_12C NEG	L-Alanine	HMDB00161	-1.79577	-0.897242	-1.39559	-2.0588	-2.01396	-2.18369	-1.74418	-1.69734	-2.2418	-1.94721		-2.55432	-2.10589	-2.41399	-2.65442	-2.12604	-2.7651	-2.43247	-1.7667	-2.52771	-3.15544
Arginine_12C NEG	L-Arginine	HMDB00517	-0.84525	-0.509316	-1.10922	-0.53239	-0.363914	-1.58967	-1.50543	-1.77472	-1.07841	-1.56439		-0.285393	-0.130374	-0.92446	-0.23042	-0.581564	-0.926097	-0.193325	-0.430458	-0.570029	-0.782174
Asparagine_12C NEG	L-Asparagine	HMDB00168	-1.42756	-1.19977	-1.40126	-1.21579	-0.49424	-1.04486	-1.00962	-1.45755	-1.18507	-1.05658		-0.712939	-0.598766	-1.21158	-0.837748	-0.967547	-1.08002	0.638701	-0.689993	-0.631289	-0.903654
Aspartic acid_12C NEG	L-Aspartic acid	HMDB00191	-0.273523	-0.392417	-0.554068	0.0605708	0.589685	-0.60002	-0.694296	-0.277046	0.207835	-0.28055		0.297998	0.00123238	-0.522568	0.0894856	-0.271587	-0.466246	0.376851	-0.0362155	0.273226	-0.368717
Citrulline_12C NEG	Citrulline	HMDB00904	-0.233962	-0.019951	-0.53136	0.370608	-0.182655	0.473549	0.243596	0.734549	1.13318	0.685014		-0.515946	-0.544293	-0.268758	-0.470849	-1.096	-0.0201175	0.690495	-0.638098	0.249139	0.159917
Glutamic acid_12C NEG	L-Glutamic acid	HMDB00148	-0.28134	-0.276214	-0.55609	-0.243817	-0.0930664	-0.316247	-0.431082	-0.224804	0.367142	-0.287618		0.549418	0.26091	-0.172035	0.13305	0.102127	-0.227122	-0.0640022	0.188126	-0.199131	-0.167708
Glutamine_12C NEG	L-Glutamine	HMDB00641	-1.84327	-1.59881	-1.69723	-1.45163	-1.13658	-1.70116	-1.6056	-1.6418	-1.40658	-1.39196		-1.08342	-0.893367	-1.23282	-1.10396	-1.22748	-1.13915	0.00455867	-0.902441	-0.840295	-0.999
Histidine_12C NEG	L-Histidine	HMDB00177	-0.674247	0.0102043	-0.673139	-0.602681	0.0445725	-1.41284	-1.14945	-1.35363	-1.30063	-1.39833		-0.562441	0.00228936	-1.36856	-0.546756	-0.717021	-1.60842	-0.432452	-0.586937	-1.08097	-1.44605
Lactic acid_12C NEG	L-Lactic acid	HMDB00190	-0.452565	0.17157	0.0794451	-0.202835	0.960454	-0.387968	-0.224497	0.678055	-0.297872	-0.170763		-0.645677	0.493463	-0.0941257	0.842395	0.371475	2.12206	2.81344	3.25185	1.86698	-0.200443
Lysine_12C NEG	L-Lysine	HMDB00182	0.480578	0.80222	0.193886	0.628864	0.836133	1.02823	1.15315	0.938465	1.24596	0.959967		0.592993	0.635815	0.308771	0.463028	0.203865	0.308136	1.31842	0.213169	0.7118	0.464892
Ornithine_12C NEG	Ornithine	HMDB00214	-0.441821	-0.0712544	-0.4318	-0.182923	0.153683	-0.0412853	0.162417	0.23391	0.25385	0.176011		-0.495497	-0.446036	0.0116926	-0.628687	-0.763391	-0.378053	0.903585	-0.461748	0.270591	0.0583295
NA = "Not Assessed"
