# Supplementary material for: The flavonoid 4,4′-dimethoxychalcone promotes autophagy-dependent longevity across species
Source: Nat Commun. 2019 Feb 19;10:651. doi: 10.1038/s41467-019-08555-w (PMC6381180; doi:10.1038/s41467-019-08555-w)
Supplement: Supplementary file 6 — Supplementary Data 3 [file 41467_2019_8555_MOESM6_ESM.xlsx]

## Sheet: Log2 corrected areas heart
Tissue			Heart
Treatment			Control					DMC
Analyte	GenericName	HMDB	He_Ctl-1	He_Ctl-2	He_Ctl-3	He_Ctl-4	He_Ctl-5	He_DMC-6	He_DMC-7	He_DMC-8	He_DMC-9	He_DMC-10
TMCAs@2.39-ba	Tauro-alpha-muricholic acid;Tauro-beta-muricholic acid;Tauro-omega-muricholic acid	HMDB00932	NA	NA	NA	NA	NA	NA	NA	NA	NA	NA
T-UDCA@4.08-ba	Tauroursodeoxycholic acid	HMDB00874	NA	NA	NA	NA	NA	NA	NA	NA	NA	NA
T-HDCA@4.28-ba	Taurohyodeoxycholic acid	-	NA	NA	NA	NA	NA	NA	NA	NA	NA	NA
T-CA@4.58-ba	Taurocholic acid	HMDB00036	-0.4369	-0.22986	1.04556	-0.53744	-0.22687	0.18999	-0.44382	0.19937	-0.46491	0.90488
12-dehydroCA@5.53-ba	12-dehydrocholic acid	HMDB00400	NA	NA	NA	NA	NA	NA	NA	NA	NA	NA
G-CA@6.04-ba	Glycocholic acid	HMDB00138	NA	NA	NA	NA	NA	NA	NA	NA	NA	NA
wMCA@6.04-ba	Omega-muricholic acid	HMDB00364	0.1022	-0.11779	0.36419	0.07061	0.13028	-0.03756	-0.40898	-0.14599	-0.01947	0.0625
T-CDCA@7.15-ba	Taurochenodeoxycholic acid	HMDB00951	NA	NA	NA	NA	NA	NA	NA	NA	NA	NA
T-DCA@8.27-ba	Taurodeoxycholic acid	HMDB00896	NA	NA	NA	NA	NA	NA	NA	NA	NA	NA
CA@9.21-ba	Cholic acid	HMDB00619	0.05967	-0.50364	0.12544	-0.30403	0.07932	-0.34905	0.62963	-0.81044	0.55784	0.51527
Pyruvic acid;Oxaloacetic acid@6.32-gc	Oxaloacetic acid;Pyruvic acid	HMDB00223;HMDB00243	-0.18208	0.06906	-0.18861	0.00859	-0.18098	0.39299	-0.02382	0.33138	-0.10546	-0.12107
Lactic acid@6.46-gc	Lactic acid	HMDB00190	0.04389	-0.018	-0.60209	0.04785	-0.20763	0.45971	-0.11132	0.52971	0.10896	-0.25107
Alanine@6.98-gc	Alanine	HMDB00161	0.04053	-0.09767	-0.25054	-0.18032	-0.15514	0.16864	0.18104	0.07763	0.09296	0.12287
2-hydroxybutyric acid@7.30-gc	2-hydroxybutyric acid	HMDB00008	1.34756	-0.53973	-0.29053	0.21936	0.52764	-0.68938	-0.07037	-0.13971	-0.31669	-0.04816
Ketoisovaleric acid@7.40-gc	Ketoisovaleric acid	HMDB00019	0.16384	-0.7282	-0.61554	-1.16351	-0.86214	1.26476	-0.51165	-0.72488	2.19538	0.98194
3-hydroxyisovaleric acid@7.89-gc	3-hydroxyisovaleric acid	HMDB00754	0.06967	0.13045	-0.00991	0.02719	0.0299	-0.04227	-0.0333	-0.18497	0.0956	-0.08237
Ketoisocaproic acid@8.43-gc	Ketoisocaproic acid	HMDB00695	0.19583	-1.10801	0.28756	-0.06813	0.31021	-0.49898	-0.2351	-0.42749	0.97662	0.56748
Methylmalonic acid@8.47-gc	Methylmalonic acid	HMDB00202	0.44173	-0.3554	-0.53376	-0.27454	-0.22063	0.57235	-0.35948	-0.69004	1.32655	0.09321
Valine@8.47-gc	Valine	HMDB00883	0.62845	-0.68989	-0.31396	-0.23766	-0.13961	0.88126	-0.57421	-1.45549	1.77661	0.12451
Benzoic acid@8.83-gc	Benzoic acid	HMDB01870	0.29151	0.16175	-0.161	-0.13944	-0.06979	0.05355	0.07217	-0.12718	-0.09907	0.01751
Urea@8.84-gc	Urea	HMDB00294	0.33637	0.01789	0.02895	-0.22285	-0.04825	-0.05017	-0.37608	-0.02922	0.12165	0.22172
Leucine@9.21-gc	Leucine	HMDB00687	0.32511	-0.38601	0.05076	-0.42681	-0.07704	0.04529	-0.12817	-0.84406	0.94066	0.50027
Phosphoric acid@9.31-gc	Phosphoric acid	HMDB01429	0.06733	-0.01268	-0.07639	0.0041	-0.00485	0.02351	-0.05518	0.01076	0.06986	-0.02646
Nicotinic acid@9.45-gc	Nicotinic acid	HMDB01488	NA	NA	NA	NA	NA	NA	NA	NA	NA	NA
Isoleucine@9.51-gc	Isoleucine	HMDB00172	-0.05339	-0.28964	0.00193	-0.48532	-0.19627	0.05441	0.29252	-0.56572	0.69938	0.54211
Proline@9.55-gc	Proline	HMDB00162	-0.2403	-0.1079	0.79055	-0.42417	-0.06159	-0.18744	-0.16019	-0.26408	-0.04744	0.70255
Glycine@9.69-gc	Glycine	HMDB00123	0.20515	0.08695	0.42274	-0.10646	0.09099	-0.26828	-0.42132	0.04993	-0.29548	0.23577
Succinic acid@9.72-gc	Succinic acid	HMDB00254	0.5625	-0.52064	-0.85973	-0.0577	-0.1033	0.23139	-0.15006	0.54116	0.37841	-0.02204
Methylsuccinic acid@9.89-gc	Methylsuccinic acid	HMDB01844	0.10957	0.07277	-0.20261	-0.07897	-0.0806	0.04829	-0.16183	0.07481	0.22799	-0.00942
Glyceric acid@10.03-gc	Glyceric acid	HMDB00139	0.14987	0.10306	0.02652	-0.12545	-0.00244	-0.0892	0.08533	-0.33469	0.09959	0.0874
Uracil@10.09-gc	Uracil	HMDB00300	0.01366	0.32503	-0.50575	-0.21811	-0.26894	0.22375	0.17141	-0.08298	0.41687	-0.07495
Fumaric acid@10.14-gc	Fumaric acid	HMDB00134	-0.23215	0.11807	-0.69138	-0.32191	-0.45321	0.52228	0.3674	0.17205	0.49471	0.02414
Homoserine@10.41-gc	Homoserine	HMDB00719	NA	NA	NA	NA	NA	NA	NA	NA	NA	NA
Sarcosine@10.60-gc	Sarcosine	HMDB00271	NA	NA	NA	NA	NA	NA	NA	NA	NA	NA
Threonine@10.77-gc	Threonine	HMDB00167	0.33664	0.5525	-0.2514	-0.07828	-0.12952	0.2606	0.16372	-0.29353	-0.31482	-0.24591
Thymine@10.91-gc	Thymine	HMDB00262	-0.21416	0.51458	0.15281	0.20601	0.07124	-0.22873	-0.31284	0.27064	-0.17728	-0.28228
Beta-alanine@11.22-gc	Beta-alanine	HMDB00056	0.13049	0.05115	-0.1095	-0.2192	-0.17224	0.25168	-0.02505	-0.06208	0.02945	0.1253
Niacinamide@11.82-gc	Niacinamide	HMDB01406	-0.00016	0.37716	-0.36231	-0.05521	-0.18513	0.27807	0.27642	-0.07496	-0.03226	-0.22162
Malic acid@12.04-gc	Malic acid	HMDB00156	-0.13156	0.08807	-0.78483	-0.31451	-0.43896	0.46038	0.38063	0.36228	0.35702	0.02148
Erythritol@12.36-gc	Erythritol	HMDB02994	0.33973	-0.02136	-0.28923	-0.22687	-0.11879	0.06079	-0.00294	0.04891	0.06963	0.14013
Methionine@12.38-gc	Methionine	HMDB00696	0.01057	0.26452	0.09671	-0.30611	-0.15643	-0.00233	0.09421	-0.14237	-0.09577	0.237
5-oxoproline@12.42-gc	5-oxoproline	HMDB00267	0.062	0.28491	-0.36325	-0.18186	-0.23474	0.2676	0.2007	0.04719	-0.02742	-0.05512
Aspartic acid@12.43-gc	Aspartic acid	HMDB00191	0.48728	-0.16963	0.324	0.0177	0.17063	-0.04802	-0.56363	-0.23257	-0.09438	0.10863
Cytosine@12.44-gc	Cytosine	HMDB00630	0.14692	-0.01021	-0.31325	-0.11047	-0.14129	0.20186	0.03774	0.21972	-0.03745	0.00643
Phenylbutyric acid@12.48-gc	Phenylbutyric acid	HMDB00543	-0.45648	-0.03191	0.56372	0.06919	0.11578	-0.37576	-0.11593	0.46057	-0.43002	0.20085
4-hydroxyproline@12.50-gc	4-hydroxyproline	HMDB00725	-0.1006	0.38112	0.3724	-0.00209	-0.01709	0.10621	-0.12884	-0.26808	-0.28782	-0.0552
GABA@12.50-gc	GABA	HMDB00112	-0.17758	0.07571	0.06341	-0.21079	-0.1719	0.09335	-0.01628	0.23982	-0.10542	0.20969
Threonic acid@12.80-gc	Threonic acid	HMDB00943	0.2046	-0.12537	-0.05725	-0.26143	-0.06905	-0.15987	0.14363	0.33286	-0.3432	0.33508
Creatine@12.86-gc	Creatine	HMDB00064	0.10756	-0.02756	-0.32257	-0.08028	-0.05581	-0.03663	0.15338	-0.0112	0.27089	0.00222
2-hydroxyglutaric acid@13.06-gc	2-hydroxyglutaric acid	HMDB00606;HMDB59655	-0.33281	-0.0889	-0.55219	-0.12073	-0.30094	0.44667	0.28711	0.07343	0.65069	-0.06232
2-oxoglutaric acid@13.07-gc	2-oxoglutaric acid	HMDB00208	0.25242	0.21905	0.02371	-0.03298	0.06672	-0.29336	-0.20867	0.12809	-0.16874	0.01376
Hypotaurine@13.36-gc	Hypotaurine	HMDB00965	-0.07629	0.25813	-0.19934	-0.07549	-0.19939	0.29551	0.12279	0.3048	-0.34017	-0.09055
Phosphoenolpyruvic acid@13.41-gc	Phosphoenolpyruvic acid	HMDB00263	-0.30949	0.29444	-0.1292	-0.51791	-0.50526	0.56841	0.06626	-0.02382	0.25697	0.29961
Glutamic acid@13.58-gc	Glutamic acid	HMDB00148	0.38135	0.22422	-0.24979	-0.20063	-0.11645	0.07151	0.02615	-0.04782	-0.1216	0.03306
5-aminovaleric acid@13.59-gc	5-aminovaleric acid	HMDB03355	0.31295	0.31259	-0.28558	-0.24521	-0.14582	-0.04349	-0.06563	0.08741	0.00743	0.06534
Phenylalanine@13.66-gc	Phenylalanine	HMDB00159	0.4733	-0.06213	0.07219	0.02559	0.18433	-0.26937	-0.15853	-0.19414	-0.1054	0.03415
Xylose@14.16-gc	Xylose	HMDB00098	-0.12348	-0.26215	0.09512	-0.30638	-0.0013	-0.45117	0.5875	-0.06225	0.02546	0.49867
Asparagine@14.19-gc	Asparagine	HMDB00168	0.37967	0.32809	-0.01156	0.03373	0.03889	0.06523	-0.06395	-0.27208	-0.31295	-0.18507
N-acetylaspartic acid@14.19-gc	N-acetylaspartic acid	HMDB00812	0.0735	-0.68001	0.39245	-0.11391	0.06601	-0.26676	-1.01081	1.21744	-0.2498	0.57188
Taurine@14.20-gc	Taurine	HMDB00251	0.16144	0.01197	-0.28418	-0.04059	-0.06496	0.11216	0.04016	-0.02156	0.15178	-0.06621
Arabinose@14.23-gc	Arabinose	HMDB00646	-0.04227	-0.09409	0.26926	-0.18498	0.04603	-0.41566	-0.07739	0.15408	-0.0255	0.37052
Ribose;Ribulose@14.40-gc	Ribose;Ribulose	HMDB00283;HMDB00621	0.09495	0.04253	-0.39719	-0.13496	-0.14854	0.1453	0.22473	-0.02262	0.21192	-0.01611
Xylitol@14.74-gc	Xylitol	HMDB02917	-0.24152	0.33411	-0.28678	-0.05559	-0.17464	0.14449	0.60304	0.03991	-0.21493	-0.1481
Arabitol@14.87-gc	Arabitol	HMDB00568	-0.32858	0.65583	-0.44235	-0.36264	-0.48533	0.49438	0.58336	-0.07533	0.01511	-0.05444
Ribitol@14.93-gc	Ribitol	HMDB00508	0.23675	0.09972	-0.1977	-0.15814	-0.14235	0.31136	0.07011	-0.29927	0.08416	-0.00464
4-hydroxymandelic acid@15.28-gc	4-hydroxymandelic acid	HMDB00822	0.18687	0.08405	-0.32145	-0.16822	-0.16211	0.15957	0.02177	0.16712	0.00019	0.03221
Glycerol-3-phosphate@15.28-gc	Glycerol-3-phosphate	HMDB00126	0.15594	0.07231	-0.34752	-0.10824	-0.15397	0.20099	-0.00504	0.22504	-0.0058	-0.0337
2-aminoadipic acid@15.28-gc	2-aminoadipic acid	HMDB00510	NA	NA	NA	NA	NA	NA	NA	NA	NA	NA
Glutamine@15.28-gc	Glutamine	HMDB00641	-0.24458	0.40686	-0.21588	-0.374	-0.3503	0.17732	0.52225	0.16718	-0.2594	0.17056
Shikimic acid@15.28-gc	Shikimic acid	HMDB03070	0.22261	0.05628	-0.30285	-0.15448	-0.10804	0.01074	0.06041	0.22099	-0.06559	0.05995
O-phosphoethanolamine@15.46-gc	O-phosphoethanolamine	HMDB00224	0.12882	0.08449	-0.33632	-0.08798	-0.14203	0.15566	0.00449	0.32686	-0.09386	-0.04012
Hypoxanthine@15.61-gc	Hypoxanthine	HMDB00157	0.12857	0.22002	-0.43161	-0.26321	-0.34205	0.45864	-0.10415	0.38119	-0.0655	0.0181
Ornithine@15.79-gc	Ornithine	HMDB00214	0.28394	0.23966	-0.29291	0.16818	-0.00047	0.31668	0.07555	-0.31287	-0.06799	-0.40976
Citrulline@15.82-gc	Citrulline	HMDB00904	0.27115	0.18958	-0.32704	0.12762	0.00892	0.16865	0.07955	-0.20853	0.02123	-0.33112
Hippuric acid@15.85-gc	Hippuric acid	HMDB00714	0.1841	0.04957	-0.19455	-0.05772	-0.08372	0.08601	-0.24623	0.39489	-0.12616	-0.0062
Citric acid;Isocitric acid@15.87-gc	Citric acid;Isocitric acid	HMDB00094;HMDB00193	0.24826	0.38702	0.06071	-0.18408	-0.01283	-0.1617	0.35484	-0.42861	-0.3296	0.06599
Adenine@16.26-gc	Adenine	HMDB00034	0.10532	0.14545	-0.46944	0.08822	-0.09183	0.22798	0.02855	0.1541	0.11042	-0.29876
Fructose@16.54-gc	Fructose	HMDB00660	0.37776	-0.01706	0.10045	-0.70281	-0.19414	-0.34334	-0.01785	0.09127	-0.08813	0.79385
Histidine@16.91-gc	Histidine	HMDB00177	0.49193	0.03343	-0.36766	0.32089	0.11907	0.38025	0.21593	-0.49266	-0.16162	-0.53957
Lysine@16.91-gc	Lysine	HMDB00182	0.38371	0.27493	-0.39608	0.21679	0.03942	0.26658	0.23668	-0.35912	-0.16739	-0.49554
Sebacic acid@17.03-gc	Sebacic acid	HMDB00792	NA	NA	NA	NA	NA	NA	NA	NA	NA	NA
Galactose;Glucose;Mannose@17.08-gc	Galactose;Glucose;Mannose	HMDB00143;HMDB00122;HMDB03345;HMDB00516;HMDB00169	0.43931	0.03782	0.10154	-0.43536	-0.00331	-0.42922	0.35011	-0.29895	-0.25775	0.4958
Tyrosine@17.13-gc	Tyrosine	HMDB00158	0.28099	0.0193	-0.09787	-0.2593	-0.05117	-0.21071	0.12332	0.09063	-0.15679	0.2616
Galactitol;Sorbitol;Mannitol@17.36-gc	Galactitol;Mannitol;Sorbitol	HMDB00107;HMDB00765;HMDB00247	-0.01598	-0.38235	-0.76514	-0.34287	-0.11583	-0.35813	1.07157	-0.36394	0.97562	0.29705
Pantothenic acid@17.90-gc	Pantothenic acid	HMDB00210	0.00174	0.57687	-0.35264	-0.3751	-0.45872	0.59454	-0.17326	-0.02987	0.23272	-0.01629
Palmitoleic acid@18.09-gc	Palmitoleic acid	HMDB03229	-0.08717	-0.45345	0.0958	0.2705	0.27526	-0.30319	0.27535	-0.10295	0.07603	-0.04618
Xanthine@18.32-gc	Xanthine	HMDB00292	0.19284	-0.11039	-0.49278	-0.11534	-0.20166	0.35898	-0.07888	0.34088	0.13072	-0.02436
Palmitic acid@18.39-gc	Palmitic acid	HMDB00220	NA	NA	NA	NA	NA	NA	NA	NA	NA	NA
Inositol@19.74-gc	Inositol	HMDB00211	0.54462	0.04661	0.25668	-0.07303	0.06912	-0.01301	-0.72186	0.09448	-0.3257	0.12209
Uric acid@19.85-gc	Uric acid	HMDB00289	0.25033	-0.1898	-0.29123	-0.38683	-0.24823	0.3698	0.28274	-0.29798	0.22175	0.28944
Ribose-5-phosphate@20.21-gc	Ribose-5-phosphate	HMDB01548	0.61045	-0.40142	-0.42337	-0.0367	0.05234	-0.05012	-0.16608	0.31516	0.03112	0.06861
Ribulose-5-phosphate@20.42-gc	Ribulose-5-phosphate	HMDB00618	NA	NA	NA	NA	NA	NA	NA	NA	NA	NA
Linoleic acid@21.34-gc	Linoleic acid	HMDB00673	-0.06315	-0.13363	0.11494	0.23065	0.14615	0.04129	0.18962	-0.25158	-0.0998	-0.17449
Oleic acid;Elaidic acid@21.46-gc	Elaidic acid;Oleic acid	HMDB00573;HMDB00207	0.07073	-0.21043	-0.35313	0.0718	0.05878	-0.19951	0.12054	0.20112	0.2969	-0.05681
Tryptophan@21.69-gc	Tryptophan	HMDB00929	0.22422	0.53355	-0.05161	-0.08302	0.06063	-0.51175	0.11745	-0.00915	-0.24489	-0.03542
Cystine;Cysteine@23.10-gc	Cysteine;Cystine	HMDB00574;HMDB00192	NA	NA	NA	NA	NA	NA	NA	NA	NA	NA
Arachidonic acid@23.85-gc	Arachidonic acid	HMDB01043	0.16828	0.25591	-0.1797	0.03647	-0.07792	0.25416	-0.18316	0.00081	-0.05541	-0.21944
Glucose-6-phosphate;Fructose-6-phosphate@23.91-gc	Fructose-6-phosphate;Glucose-6-phosphate	HMDB00124;HMDB01401;HMDB03498	0.46327	1.11094	-0.86284	-0.07823	-0.46763	1.01441	0.9137	0.19656	-1.60301	-0.68716
Inosine@24.97-gc	Inosine	HMDB00195	0.25914	0.1251	-0.39606	-0.01623	-0.09245	0.19822	0.05066	0.0582	-0.0161	-0.17047
Behenic acid@26.46-gc	Behenic acid	HMDB00944	0.017	-0.01443	-0.07564	0.18436	0.10896	-0.07843	-0.08924	-0.08713	0.23182	-0.19727
Sucrose@26.93-gc	Sucrose	HMDB00258	-1.30191	0.23788	-0.11999	0.00123	-0.67561	1.64521	0.04789	0.05051	0.46035	-0.34555
Lactose@27.28-gc	Lactose	HMDB00186	0.40649	0.1754	0.08073	-0.16529	0.03991	-0.2281	-0.26505	-0.19978	0.01451	0.14117
Guanosine@27.49-gc	Guanosine	HMDB00133	0.42438	0.23975	0.09572	-0.11597	0.12552	-0.53934	-0.40412	0.03267	0.0042	0.13718
Maltose;Trehalose@27.62-gc	Maltose;Trehalose	HMDB00163;HMDB00975	-0.16593	0.43548	-0.10488	0.47032	0.09904	0.06987	0.00138	0.50638	-0.68937	-0.62228
Cholesterol@29.57-gc	Cholesterol	HMDB00067	0.16887	0.02221	-0.07688	-0.01954	-0.00876	0.03661	-0.09629	0.01922	-0.02708	-0.01838
Alpha-tocopherol@29.58-gc	Alpha-tocopherol	HMDB01893	-0.00323	0.22599	-0.03543	-0.01056	-0.05309	0.04409	-0.1501	0.0458	0.01785	-0.08131
Raffinose@31.23-gc	Raffinose	HMDB03213	0.36486	0.02381	0.1305	-0.06029	0.06131	-0.01865	-0.50909	-0.35546	0.30744	0.05558
Cytidine@1.55-lc	Cytidine	HMDB00089	0.21477	0.24136	-0.6592	-0.15046	-0.33581	0.5082	-0.34087	0.56073	0.12825	-0.16697
NMN@1.61-lc	NMN	HMDB00229	0.39433	-0.25255	0.24937	-0.26781	0.12715	-0.40888	0.03874	-0.47635	0.14628	0.44972
Xanthosine@1.63-lc	Xanthosine	HMDB00299	NA	NA	NA	NA	NA	NA	NA	NA	NA	NA
NAD@1.79-lc	NAD	HMDB00902	0.11892	0.02704	-0.33363	-0.00474	-0.07405	0.1551	-0.00716	-0.03562	0.28311	-0.12897
Adenosine@1.80-lc	Adenosine	HMDB00050	0.04177	0.50498	-0.57532	0.14937	-0.27063	0.58181	-0.66256	0.84024	-0.08394	-0.52573
GMP@2.08-lc	GMP	HMDB01397	-0.16559	0.41864	-0.16276	-0.07643	-0.18995	0.2001	0.28374	0.14535	-0.32672	-0.12638
AMP@2.32-lc	AMP	HMDB00045	0.22732	-0.03602	-0.40915	0.14966	-0.00273	0.20263	-0.01939	0.09315	0.07938	-0.28484
CMP@2.68-lc	CMP	HMDB00095	0.06667	0.07829	-0.16353	-0.05961	-0.07588	0.08503	0.02685	0.0382	0.02894	-0.02495
GDP@2.78-lc	GDP	HMDB01201	0.08851	-0.06965	-0.03606	0.02222	0.05363	-0.09692	-0.0122	-0.02459	0.0725	0.00258
NADP@4.01-lc	NADP	HMDB00217	-0.50123	-0.19165	-0.56039	0.05107	-0.24367	0.48657	0.33364	0.12176	0.70574	-0.20182
NADH@4.18-lc	NADH	HMDB01487	0.50179	-0.38071	-0.95846	-0.24531	-0.20931	0.16581	0.20663	0.4531	0.36654	0.09993
ADP@4.25-lc	ADP	HMDB01341	-0.29037	-0.2101	-0.15713	-0.09024	-0.1805	0.41397	0.05431	-0.29281	0.7156	0.03727
AcetylCoA@5.08-lc	AcetylCoA	HMDB01206	-0.524	0.474	-0.20974	-0.40139	-0.48887	0.54114	0.51134	-0.17574	0.17222	0.10104
FAD@5.08-lc	FAD	HMDB01248	0.02361	0.07084	-0.46586	-0.02436	-0.12314	0.14691	0.24613	0.06706	0.20775	-0.14895
CoA@5.08-lc	CoA	HMDB01423	-0.19002	0.40029	-0.67456	-0.28741	-0.49203	0.56539	0.16369	0.50741	0.09458	-0.08734
ATP@5.09-lc	ATP	HMDB00538	-0.1774	-0.09492	0.02672	-0.4974	-0.22356	-0.0244	0.38175	-0.47959	0.57177	0.51705
NADPH@5.10-lc	NADPH	HMDB00221	0.20046	-0.21889	-0.32506	-0.02401	-0.0427	0.08773	-0.01743	0.26887	0.06455	0.00648
S-adenosylmethionine@4.06-pa	S-adenosylmethionine	HMDB01185	-0.34151	0.16954	0.12466	0.20019	-0.05323	0.37435	0.13422	0.11092	-0.45337	-0.26578
N1,N8-diacetylspermidine@4.35-pa	N1,N8-diacetylspermidine	HMDB41947	-0.8735	2.97602	-0.89135	-0.65272	-0.88274	-0.88146	-0.49475	2.76922	-0.80449	-0.26425
Putrescine@5.08-pa	Putrescine	HMDB01414	-0.72322	-0.67659	0.35836	-0.396	-0.26451	0.20476	-0.13766	0.36667	0.53331	0.73489
N1-acetylspermidine@5.27-pa	N1-acetylspermidine	HMDB01276	0.02448	0.24468	-0.04638	0.24728	0.0901	0.09077	-0.02837	-0.33006	0.09027	-0.38277
N8-acetylspermidine@5.44-pa	N8-acetylspermidine	HMDB02189	0.19478	0.51975	0.14448	0.04271	0.05107	-0.15008	-0.46464	-0.07979	-0.09	-0.16828
Spermidine@6.41-pa	Spermidine	HMDB01257	-0.03751	0.00624	0.06177	-0.11005	-0.13903	0.38585	0.04396	-0.18743	-0.07775	0.05394
N1-acetylspermine@6.74-pa	N1-acetylspermine	HMDB01186	NA	NA	NA	NA	NA	NA	NA	NA	NA	NA
Spermine@7.29-pa	Spermine	HMDB01256	-0.13229	0.03098	0.05489	0.08547	-0.01872	0.16183	0.02725	0.08031	-0.19217	-0.09754
Dodecenoic acid@7.650-qpneg	Dodecenoic acid	HMDB10729	-0.29618	0.04505	-0.2904	0.0479	-0.07871	0.05978	0.34337	-0.04787	0.3673	-0.15023
Tetradecadienoic acid@7.935-qpneg	Tetradecadienoic acid	HMDB00560	0.00447	-0.20761	-0.6348	0.09999	-0.0497	0.13727	0.23545	-0.04572	0.69499	-0.23434
Myristoleic acid@8.250-qpneg	Myristoleic acid	HMDB02000	-0.01736	-0.18003	-0.23368	0.22769	0.15327	-0.15666	0.35988	-0.17031	0.2353	-0.21809
Myristic acid@8.625-qpneg	Myristic acid	HMDB00806	0.07633	-0.15947	0.16868	0.17201	0.27253	-0.41369	0.51259	-0.25555	-0.35389	-0.01955
Pentadecanoic acid@8.910-qpneg	Pentadecanoic acid	HMDB00826	0.1087	-0.46157	-0.24687	0.462	0.39919	-0.42006	0.94813	-0.15875	-0.31503	-0.31573
Hexadecadienoic acid@8.445-qpneg	Hexadecadienoic acid	HMDB00477	0.17197	-0.14629	-0.33508	0.09249	0.15363	-0.40123	0.37146	-0.07524	0.24941	-0.08112
Heptadecenoic acid@9.045-qpneg	Heptadecenoic acid	HMDB31046;HMDB60038	0.50068	-0.28882	0.00179	0.43561	0.47379	-0.56205	-0.04747	0.02364	-0.27762	-0.25955
Margaric acid@9.465-qpneg	Margaric acid	HMDB02259	0.23462	-0.06192	0.08064	0.23818	0.25842	-0.27603	0.1391	-0.13985	-0.30851	-0.16465
Stearidonic acid@8.415-qpneg	Stearidonic acid	HMDB06547	0.62899	0.15706	-0.57175	-0.37798	-0.15857	-0.05875	0.25726	-0.2314	0.20792	0.14723
Linolenic acid@8.670-qpneg	Linolenic acid	HMDB01388	-0.0012	0.33333	-0.17791	-0.43005	-0.20874	-0.22001	0.54217	-0.09269	-0.0471	0.30221
Nonadecenoic acid@9.570-qpneg	Nonadecenoic acid	HMDB13622	-0.08872	0.14961	0.34216	0.00549	0.04801	-0.11322	-0.14627	0.02504	-0.28344	0.06135
Nonadecanoic acid@9.975-qpneg	Nonadecanoic acid	HMDB00772	0.00387	0.74929	-0.1084	-0.10764	0.02624	-0.68291	0.00437	-0.10211	0.2945	-0.07719
Eicosapentaenoic acid@8.655-qpneg	Eicosapentaenoic acid	HMDB01999	0.07678	0.43355	-0.22167	-0.34728	-0.23612	0.08832	0.5026	-0.34962	-0.05109	0.10454
Dihomo-linolenic acid@9.150-qpneg	Dihomo-linolenic acid	HMDB02925	-0.23153	0.70086	-0.09791	-0.25606	-0.2406	-0.00163	0.37144	-0.18492	-0.0472	-0.01245
Eicosadienoic acid@9.465-qpneg	Eicosadienoic acid	HMDB05060	-0.15817	0.55705	0.04976	-0.20025	-0.14607	-0.0667	0.36835	-0.17884	-0.25686	0.03173
Eicosenoic acid@9.795-qpneg	Eicosenoic acid	HMDB02231	-0.78705	0.68787	0.30826	-0.32259	-0.325	0.07769	0.46038	-0.09917	-0.18024	0.17985
Docosahexaenoic acid@8.910-qpneg	Docosahexaenoic acid	HMDB02183	0.33163	0.32845	-0.1635	-0.22622	-0.14107	0.16184	0.098	-0.329	-0.07615	0.01603
Docosapentaenoic acid@9.060-qpneg	Docosapentaenoic acid	HMDB01976;HMDB06528	0.20791	0.498	-0.01953	-0.19185	-0.06477	-0.16517	-0.05612	-0.26423	0.03431	0.02145
Adrenic acid@9.330-qpneg	Adrenic acid	HMDB02226	0.17913	0.53169	0.0826	-0.17936	-0.10098	0.04903	-0.08163	-0.35479	-0.11291	-0.01279
Docosenoic acid@10.290-qpneg	Docosenoic acid	HMDB02068	-0.36615	0.58557	-0.25785	-0.00201	-0.14106	0.04088	0.60959	-0.37349	0.19395	-0.28943
Sphingosine-1-phosphate@6.885-qpneg	Sphingosine-1-phosphate	HMDB00277	0.41465	0.21531	-0.0842	-0.1231	-0.0193	0.07177	0.04113	-0.50163	0.01216	-0.02679
FMN@4.230-qpneg	FMN	HMDB01520	0.15605	0.11977	-0.43159	-0.05079	-0.13218	0.2518	0.20145	-0.11223	0.1587	-0.16098
Glycylglycine@0.585-qppos	Glycylglycine	HMDB11733	0.05144	-0.12353	0.51108	0.17178	0.20405	-0.05386	-0.22743	-0.15078	-0.39282	0.01007
Kynurenine@1.260-qppos	Kynurenine	HMDB00684	NA	NA	NA	NA	NA	NA	NA	NA	NA	NA
Leucylproline@0.765-qppos	Leucylproline	HMDB11175	0.34804	0.04452	-0.55841	-0.04744	-0.07647	0.1039	0.09893	-0.08105	0.32252	-0.15454
Carnitine C4:0@1.470-qppos	Carnitine C4:0	HMDB00736	-0.28181	0.08283	-0.47973	0.32975	-0.15453	0.73213	-0.07358	0.09747	0.34759	-0.60012
Carnitine C5:0@2.910-qppos	Carnitine C5:0	HMDB00688	0.06566	-0.2713	0.50066	0.87768	0.60988	-0.28924	-1.03735	0.02941	0.12677	-0.61217
Malonylcarnitine@0.690-qppos	Malonylcarnitine	HMDB02095	-0.05799	-0.11308	-0.55462	0.04476	-0.13251	0.25958	0.29779	0.24381	0.19695	-0.1847
Carnitine C4:0(OH)@0.780-qppos	Carnitine C4:0(OH)	HMDB13127	-0.84725	0.19415	-0.40853	-0.45117	-0.71509	0.93244	0.24009	0.59092	0.27999	0.18445
Carnitine C6:0@3.990-qppos	Carnitine C6:0	HMDB00705	-0.12929	-0.01837	-0.44558	0.71496	0.10682	0.60457	-0.30831	0.12751	0.27418	-0.92648
Glutarylcarnitine@0.960-qppos	Glutarylcarnitine	HMDB13130	NA	NA	NA	NA	NA	NA	NA	NA	NA	NA
Carnitine C8:1@4.635-qppos	Carnitine C8:1	HMDB13324	-0.27539	-0.33473	-0.6979	0.60175	0.05688	0.44178	-0.06236	0.33349	0.66922	-0.73275
Carnitine C8:0@4.997-qppos	Carnitine C8:0	HMDB00791	-0.13399	-0.0723	-0.5429	0.42705	-0.04402	0.62859	-0.02119	0.05527	0.35585	-0.65236
3-methylglutarylcarnitine@1.545-qppos	3-methylglutarylcarnitine	HMDB00552	NA	NA	NA	NA	NA	NA	NA	NA	NA	NA
Carnitine C10:1@5.475-qppos	Carnitine C10:1	HMDB13205	-0.13367	-0.09627	-0.45429	0.7243	0.21392	0.16868	-0.22167	0.41237	0.2095	-0.82287
Carnitine C10:0@5.760-qppos	Carnitine C10:0	HMDB00651	-0.05725	-0.13421	-0.69306	0.28263	-0.11	0.60161	0.09544	0.03669	0.50467	-0.52651
Carnitine C12:1@6.090-qppos	Carnitine C12:1	HMDB13326	0.0626	-0.51928	-1.04355	0.4798	0.03422	0.44327	0.1256	0.12079	0.96255	-0.66601
Carnitine C12:0@6.435-qppos	Carnitine C12:0	HMDB02250	0.04254	-0.39593	-0.97316	0.31519	-0.08721	0.5601	0.13166	0.16763	0.77585	-0.53665
Carnitine C14:2@6.405-qppos	Carnitine C14:2	HMDB13331	0.44349	-0.59092	-0.77445	0.58023	0.25639	0.15893	-0.38459	0.14128	0.80185	-0.63222
Carnitine C14:1@6.720-qppos	Carnitine C14:1	HMDB13329;HMDB02014	0.07094	-0.58642	-0.9801	0.54521	0.09051	0.40449	0.08278	0.19135	0.86166	-0.68042
Carnitine C14:0@7.110-qppos	Carnitine C14:0	HMDB05066	0.24364	-0.53382	-0.98703	0.42735	0.0944	0.23472	0.16931	0.23996	0.66544	-0.55397
Riboflavin@4.185-qppos	Riboflavin	HMDB00244	NA	NA	NA	NA	NA	NA	NA	NA	NA	NA
S-lactoylglutathione@1.050-qppos	S-lactoylglutathione	HMDB01066	-0.64154	-1.41701	-1.61918	1.27822	0.34456	-0.31702	-1.01717	2.86348	1.54362	-1.01795
Succinyladenosine@3.255-qppos	Succinyladenosine	HMDB00912	-0.28008	-0.44029	-0.90323	0.22821	-0.05063	-0.00649	0.50015	0.74781	0.47954	-0.27501
Carnitine C14:1(OH)@6.097-qppos	Carnitine C14:1(OH)	HMDB13330	-1.01049	0.07211	-0.8589	-0.04367	-0.60626	1.03186	0.42733	0.48148	0.83764	-0.3311
Carnitine C14:0(OH)@6.317-qppos	Carnitine C14:0(OH)	HMDB13166;HMDB61640	-0.7987	0.10988	-0.74288	-0.37435	-0.72954	1.04031	0.48752	0.54456	0.44148	0.02171
Carnitine C16:2@6.960-qppos	Carnitine C16:2	HMDB13334	0.46658	-0.89241	-0.83559	0.37609	0.18369	0.11428	-0.26503	0.33699	0.8363	-0.3209
Carnitine C16:1@7.305-qppos	Carnitine C16:1	HMDB13207;HMDB06317	0.46128	-0.85843	-1.31143	0.4228	0.11144	0.26048	0.35914	0.24236	0.85051	-0.53816
Carnitine C16:0@7.775-qppos	Carnitine C16:0	HMDB00222	0.6454	-0.5565	-1.16119	0.43742	0.20789	0.04741	0.43887	0.00182	0.53692	-0.59803
Carnitine C16:1(OH)@6.576-qppos	Carnitine C16:1(OH)	HMDB13333	-0.66313	-0.27188	-0.93806	-0.16575	-0.54873	0.83145	0.49339	0.75448	0.57788	-0.06964
Carnitine C16:0(OH)@6.927-qppos	Carnitine C16:0(OH)	HMDB13337;HMDB13336	-0.27503	-0.12367	-0.79894	-0.20638	-0.45884	0.69016	0.34109	0.58983	0.27904	-0.03726
Carnitine C18:2@7.537-qppos	Carnitine C18:2	HMDB06469;HMDB06461	0.8225	-0.95014	-1.07886	0.45702	0.29133	0.03157	-0.08002	0.08557	0.88254	-0.46152
Carnitine C18:1@7.946-qppos	Carnitine C18:1	HMDB05065	0.6013	-0.69654	-1.21703	0.51216	0.23702	0.07396	0.4459	0.03225	0.65387	-0.64289
Carnitine C18:0@8.565-qppos	Carnitine C18:0	HMDB00848	0.80412	-0.73001	-0.80538	0.59465	0.29783	0.33939	-0.296	-0.00658	0.45449	-0.6525
Carnitine C18:1(OH)@6.600-qppos	Carnitine C18:1(OH)	HMDB13339;HMDB13340	-0.77814	-0.88103	-2.1377	1.1403	0.14869	0.20679	1.40971	0.83233	1.46366	-1.4046
Carnitine C18:0(OH)@7.569-qppos	Carnitine C18:0(OH)	HMDB13154	-0.26534	-0.28282	-0.59209	-0.06071	-0.32107	0.59314	0.06302	0.68024	0.23787	-0.05224
3-hydroxybutyric acid@3.427-qhneg	3-hydroxybutyric acid	HMDB00357	1.0583	-0.28701	-0.52993	-0.24942	-0.0276	0.22298	-0.09267	-0.56268	0.36658	0.10145
Maleic acid@20.370-qhneg	Maleic acid	HMDB00176	-0.13472	0.06978	-0.73615	-0.28874	-0.40482	0.44097	0.39653	0.24105	0.40564	0.01045
2-methylmalic acid@14.010-qhneg	2-methylmalic acid	HMDB00426	0.0098	0.10136	-0.08385	0.05437	-0.02814	0.07289	-0.13499	0.20736	-0.08738	-0.11143
Allantoin@12.675-qhneg	Allantoin	HMDB00462	-0.02213	0.22778	-0.24412	-0.16436	-0.19108	0.20115	0.06235	-0.12803	0.27969	-0.02126
Cysteic acid@14.445-qhneg	Cysteic acid	HMDB02757	0.10719	-0.01566	-0.4414	-0.11519	-0.13963	0.14548	0.16364	0.00308	0.32058	-0.02809
Pyrophosphate@19.860-qhneg	Pyrophosphate	HMDB00250	0.23436	-0.14111	-0.2828	0.10497	0.07759	-0.0776	-0.07617	0.07588	0.21127	-0.12641
2-phosphoglyceric acid@23.100-qhneg	2-phosphoglyceric acid	HMDB00362	-0.13144	0.54463	0.09199	-0.21788	-0.21445	0.28675	0.24276	-0.53386	-0.0522	-0.01629
3-phosphoglyceric acid@23.655-qhneg	3-phosphoglyceric acid	HMDB60180	-0.34489	0.33653	-0.03709	-0.1771	-0.20284	0.14487	0.30826	-0.27801	0.22944	0.02083
Galacturonic acid@16.320-qhneg	Galacturonic acid	HMDB03402	NA	NA	NA	NA	NA	NA	NA	NA	NA	NA
Glucuronic acid@18.225-qhneg	Glucuronic acid	HMDB00127	NA	NA	NA	NA	NA	NA	NA	NA	NA	NA
Uridine@9.011-qhneg	Uridine	HMDB00296	-0.01232	0.51223	-0.64396	-0.22941	-0.39685	0.41688	0.10016	0.36438	0.05441	-0.16552
UDP-glucose@21.990-qhneg	UDP-glucose	HMDB00286	0.15812	0.31019	-0.32203	0.23179	0.05489	0.0433	-0.02232	-0.11788	0.11232	-0.44837
TMAO@9.435-qhpos	TMAO	HMDB00925	0.65854	-0.421	0.98123	0.02285	0.33174	-0.44199	-1.48059	1.12172	-1.29307	0.52056
Dimethylglycine@11.175-qhpos	Dimethylglycine	HMDB00092	NA	NA	NA	NA	NA	NA	NA	NA	NA	NA
Choline@19.248-qhpos	Choline	HMDB00097	0.34047	0.14068	-0.23767	0.12577	0.05132	0.09317	0.01804	-0.12451	-0.13595	-0.27132
Serine@16.995-qhpos	Serine	HMDB00187	0.20397	0.19428	0.19266	0.17195	0.18223	-0.15477	0.08596	-0.23235	-0.46576	-0.17817
Creatinine@7.995-qhpos	Creatinine	HMDB00562	0.1329	0.02948	-0.29699	-0.08728	-0.09316	0.05802	-0.03342	0.12271	0.17832	-0.01059
Betaine@9.810-qhpos	Betaine	HMDB00043	-0.13716	0.03312	0.07255	-0.08389	-0.07649	0.06939	-0.1263	-0.01744	0.18336	0.08285
5-aminolevulinic acid@13.830-qhpos	5-aminolevulinic acid	HMDB01149	NA	NA	NA	NA	NA	NA	NA	NA	NA	NA
4-aminobenzoic acid@10.875-qhpos	4-aminobenzoic acid	HMDB01392	0.0854	0.05187	-0.31665	-0.16965	-0.14505	0.05716	0.19262	0.15642	0.02303	0.06486
4-guanidinobutanoic acid@16.140-qhpos	4-guanidinobutanoic acid	HMDB03464	NA	NA	NA	NA	NA	NA	NA	NA	NA	NA
Deoxycarnitine@13.410-qhpos	Deoxycarnitine	HMDB01161	0.37365	0.18605	-0.33931	-0.01908	-0.03425	0.09059	-0.15086	-0.21582	0.28784	-0.17881
Acetylcholine@15.210-qhpos	Acetylcholine	HMDB00895	1.0577	-0.41815	0.13962	0.08137	0.28744	-0.46763	-1.98708	1.24356	-0.15604	0.21921
N6-methyllysine@25.740-qhpos	N6-methyllysine	HMDB02038	-0.08769	0.15545	-0.61843	0.09878	-0.17146	0.41497	0.45537	-0.00212	0.14256	-0.38742
Carnitine@12.988-qhpos	Carnitine	HMDB00062	0.26382	0.45833	-0.17623	-0.32047	-0.21901	0.1142	0.0944	-0.06847	-0.23665	0.09009
1-methylhistidine;3-methylhistidine@13.245-qhpos	1-methylhistidine;3-methylhistidine	HMDB00001;HMDB00479	-0.25019	0.28633	-0.29561	-0.38262	-0.37263	0.26122	0.20471	0.00371	0.37604	0.16905
N-acetylornithine@14.220-qhpos	N-acetylornithine	HMDB03357	0.28038	0.29333	0.14083	0.14923	0.13246	-0.05569	-0.0779	-0.17146	-0.47309	-0.2181
Choline phosphate@18.270-qhpos	Choline phosphate	HMDB01565	0.2395	0.14226	-0.40482	-0.21711	-0.19095	0.13281	0.0556	0.1872	0.01276	0.04275
N-acetylglutamine@9.150-qhpos	N-acetylglutamine	HMDB06029	-0.1354	-0.04389	-0.32971	-0.51777	-0.4048	0.27064	0.29382	0.23732	0.20899	0.42079
N2-acetyllysine@13.380-qhpos	N2-acetyllysine	HMDB00446	0.13653	0.03899	-0.45961	0.10805	-0.04738	0.20678	0.19404	0.02691	0.07988	-0.28419
N6-acetyllysine@16.245-qhpos	N6-acetyllysine	HMDB00206	NA	NA	NA	NA	NA	NA	NA	NA	NA	NA
Trimethyl-lysine@25.110-qhpos	Trimethyl-lysine	HMDB01325	0.83043	-0.18512	-0.04312	0.09644	0.30444	-0.29175	0.07397	-0.5329	-0.19978	-0.05261
N-acetylglutamic acid@17.505-qhpos	N-acetylglutamic acid	HMDB01138	NA	NA	NA	NA	NA	NA	NA	NA	NA	NA
Acetylcarnitine@10.440-qhpos	Acetylcarnitine	HMDB00201	-0.22762	0.37958	-0.33833	-0.14656	-0.324	0.53721	0.28606	-0.18697	0.18857	-0.16794
Carnitine C3:0@9.585-qhpos	Carnitine C3:0	HMDB00824	0.25594	0.30301	-0.51322	0.00511	-0.20278	0.40632	-0.48285	0.39547	0.13337	-0.30037
Carnosine@17.820-qhpos	Carnosine	HMDB00033	0.04298	-0.25	-0.08409	0.15023	0.10095	-0.04873	0.00733	0.15884	-0.00515	-0.07235
2-deoxycytidine@9.954-qhpos	2-deoxycytidine	HMDB00014	0.08525	-0.04988	-0.395	-0.19794	-0.14749	-0.01486	0.05282	0.20683	0.34181	0.11847
Anserine@15.735-qhpos	Anserine	HMDB00194	0.00882	-0.34072	-0.22302	0.09668	0.06328	-0.04935	0.19823	0.12501	0.14829	-0.02721
Glycerophosphorylcholine@15.447-qhpos	Glycerophosphorylcholine	HMDB00086	0.18622	0.45252	0.43227	0.08401	0.07307	-0.05551	-0.62909	0.28776	-0.73622	-0.09504
Glutathione@17.295-qhpos	Glutathione	HMDB00125	0.97207	0.73243	-3.78787	-0.00859	-0.86393	1.03937	0.53433	1.89143	0.85643	-1.36568
IMP@20.145-qhpos	IMP	HMDB00175	-0.99405	0.79356	0.72303	-0.79512	-0.57123	0.4133	1.68218	-0.70088	-1.21131	0.66052
S-adenosylhomocysteine@15.195-qhpos	S-adenosylhomocysteine	HMDB00939	-0.11955	-0.10948	0.00279	-0.24061	-0.10875	-0.08456	0.20608	0.10472	0.04472	0.30464
Ox. glutathione@25.035-qhpos	Ox. glutathione	HMDB03337	0.39182	-0.16576	-0.0352	-0.03852	0.10465	-0.09064	0.15447	-0.36311	-0.02572	0.06802
2-oxovaleric acid@2.400-qmneg	2-oxovaleric acid	HMDB01865	0.205	-1.00822	-0.51713	-0.4386	-0.2289	0.39127	-0.00498	-0.43623	1.49967	0.53812
Aminocaproic acid@1.785-qmneg	Aminocaproic acid	HMDB01901	0.44356	-0.36684	-0.22598	-0.26469	0.06603	-0.41277	0.02426	-0.27132	0.6448	0.36295
Ascorbic acid@1.005-qmpos	Ascorbic acid	HMDB00044	-0.09279	0.76055	-0.10468	-0.67586	-0.58783	0.17069	-1.00321	1.18025	-0.08576	0.43864
Indole-3-acrylic acid@6.616-qmpos	Indole-3-acrylic acid	HMDB00734	0.11455	0.01864	0.10972	-0.10908	0.18118	-0.79068	0.1713	0.01893	0.0261	0.25934
NA = "Not Assessed"

## Sheet: Pathway topology heart
	Total Cmpd	Hits	Raw p	-LOG(p)	Holm adjust	FDR	Impact
Phenylalanine, tyrosine and tryptophan biosynthesis	4	2	0.094034	2.3641	1	0.27786	1
D-Glutamine and D-glutamate metabolism	5	3	0.14669	1.9194	1	0.31511	1
Linoleic acid metabolism	6	1	0.29837	1.2094	1	0.4416	1
alpha-Linolenic acid metabolism	9	2	0.62417	0.47133	1	0.6704	1
Valine, leucine and isoleucine biosynthesis	11	5	0.15849	1.8421	1	0.31608	0.99999
Alanine, aspartate and glutamate metabolism	24	10	0.072095	2.6298	1	0.27786	0.78269
Taurine and hypotaurine metabolism	8	4	0.65894	0.41713	1	0.69488	0.71428
Glycine, serine and threonine metabolism	31	8	0.039045	3.2431	1	0.22646	0.53873
Glutathione metabolism	26	11	0.13668	1.9901	1	0.31351	0.53625
Arginine and proline metabolism	44	16	0.0072466	4.9272	0.38407	0.056333	0.52144
Pentose and glucuronate interconversions	16	4	0.36772	1.0004	1	0.47395	0.46666
Nicotinate and nicotinamide metabolism	13	4	0.061445	2.7896	1	0.27786	0.44643
beta-Alanine metabolism	17	7	0.072972	2.6177	1	0.27786	0.44444
Phenylalanine metabolism	11	2	0.094034	2.3641	1	0.27786	0.40741
Methane metabolism	9	2	0.0052552	5.2485	0.29429	0.056333	0.4
Purine metabolism	68	16	0.36684	1.0028	1	0.47395	0.35868
Riboflavin metabolism	11	2	0.18762	1.6733	1	0.33741	0.33333
Arachidonic acid metabolism	36	1	0.51619	0.66129	1	0.57575	0.32601
Fatty acid metabolism	39	3	0.18276	1.6996	1	0.33741	0.25723
Fatty acid elongation in mitochondria	27	1	0.10501	2.2537	1	0.27786	0.25167
Cysteine and methionine metabolism	27	5	0.0073836	4.9085	0.38407	0.056333	0.2497
Histidine metabolism	15	4	0.21308	1.5461	1	0.34329	0.24194
Pentose phosphate pathway	19	1	0.86943	0.13992	1	0.86943	0.24174
Glycolysis or Gluconeogenesis	26	4	0.05824	2.8432	1	0.27786	0.24075
Pyruvate metabolism	23	5	0.29779	1.2114	1	0.4416	0.22125
Citrate cycle (TCA cycle)	20	6	0.0061328	5.0941	0.33117	0.056333	0.184
Tryptophan metabolism	40	3	0.090168	2.4061	1	0.27786	0.17715
Glycerophospholipid metabolism	30	6	0.42395	0.85815	1	0.51227	0.15741
Starch and sucrose metabolism	19	3	0.19779	1.6205	1	0.33741	0.14048
Tyrosine metabolism	44	2	0.0049605	5.3062	0.28275	0.056333	0.14045
Glycerolipid metabolism	18	3	0.32807	1.1145	1	0.45871	0.13031
Aminoacyl-tRNA biosynthesis	69	18	0.24493	1.4068	1	0.38394	0.12903
Primary bile acid biosynthesis	46	5	0.6116	0.49168	1	0.66929	0.12626
Inositol phosphate metabolism	28	2	0.080599	2.5183	1	0.27786	0.11163
Pyrimidine metabolism	41	8	0.1054	2.25	1	0.27786	0.10553
Galactose metabolism	26	5	0.15696	1.8517	1	0.31608	0.08983
Valine, leucine and isoleucine degradation	38	7	0.16349	1.811	1	0.31608	0.0726
Glyoxylate and dicarboxylate metabolism	18	4	0.023314	3.7587	1	0.15025	0.06452
Steroid biosynthesis	35	1	0.47749	0.73922	1	0.54303	0.05394
Sphingolipid metabolism	21	3	0.00777	4.8575	0.39627	0.056333	0.04512
Amino sugar and nucleotide sugar metabolism	37	2	0.46125	0.77382	1	0.54303	0.03306
Butanoate metabolism	22	6	0.30455	1.1889	1	0.4416	0.02899
Fatty acid biosynthesis	43	2	0.12128	2.1097	1	0.30583	0.02598
Pantothenate and CoA biosynthesis	15	6	0.13754	1.9838	1	0.31351	0.02041
Steroid hormone biosynthesis	72	1	0.47749	0.73922	1	0.54303	0.01689
Lysine degradation	23	4	0.094147	2.3629	1	0.27786	0.01471
Propanoate metabolism	20	4	0.14054	1.9623	1	0.31351	0.00862
Selenoamino acid metabolism	15	1	0.0010343	6.874	0.059992	0.056333	0
Cyanoamino acid metabolism	6	2	0.0052552	5.2485	0.29429	0.056333	0
Terpenoid backbone biosynthesis	15	1	0.10501	2.2537	1	0.27786	0
Porphyrin and chlorophyll metabolism	27	2	0.19288	1.6457	1	0.33741	0
Nitrogen metabolism	9	4	0.20407	1.5893	1	0.33817	0
Lysine biosynthesis	4	1	0.34008	1.0786	1	0.45871	0
Biotin metabolism	5	1	0.34008	1.0786	1	0.45871	0
Ascorbate and aldarate metabolism	9	3	0.37714	0.97513	1	0.47553	0
Synthesis and degradation of ketone bodies	5	2	0.41801	0.87226	1	0.51227	0
Ubiquinone and other terpenoid-quinone biosynthesis	3	1	0.74279	0.29734	1	0.76932	0
Biosynthesis of unsaturated fatty acids	42	11	0.79318	0.23171	1	0.80709	0
