# Supplementary material for: The flavonoid 4,4′-dimethoxychalcone promotes autophagy-dependent longevity across species
Source: Nat Commun. 2019 Feb 19;10:651. doi: 10.1038/s41467-019-08555-w (PMC6381180; doi:10.1038/s41467-019-08555-w)
Supplement: Supplementary file 7 — Supplementary Data 4 [file 41467_2019_8555_MOESM7_ESM.xlsx]

## Sheet: Log2 corrected areas liver
Tissue			Liver
Treatment			Control					DMC
Analyte	GenericName	HMDB	Li_Ctl-11	Li_Ctl-15	Li_Ctl-13	Li_Ctl-12	Li_Ctl-14	Li_DMC-16	Li_DMC-17	Li_DMC-18	Li_DMC-19
TMCAs@2.39-ba	Tauro-alpha-muricholic acid;Tauro-beta-muricholic acid;Tauro-omega-muricholic acid	HMDB00932	-0.70163	-2.33253	0.23723	-0.14045	1.65695	1.18673	0.68509	-0.56614	-0.02526
T-UDCA@4.08-ba	Tauroursodeoxycholic acid	HMDB00874	0.3319	-1.61498	0.61628	0.13115	1.08884	0.77331	0.25593	-0.93009	-0.65234
T-HDCA@4.28-ba	Taurohyodeoxycholic acid	-	-0.6698	-1.12881	-0.03709	0.86275	0.85835	0.76346	0.11752	-0.62712	-0.13927
T-CA@4.58-ba	Taurocholic acid	HMDB00036	0.34977	-1.59311	-0.3336	-0.27893	0.97106	0.82191	1.09329	-0.93239	-0.098
12-dehydroCA@5.53-ba	12-dehydrocholic acid	HMDB00400	0.14705	-3.18104	0.55475	1.08963	3.28647	1.90603	-0.8423	-1.8866	-1.074
G-CA@6.04-ba	Glycocholic acid	HMDB00138	-0.1264	-0.1027	-0.18796	0.08343	0.02314	0.03301	0.67983	-0.22006	-0.1823
wMCA@6.04-ba	Omega-muricholic acid	HMDB00364	NA	NA	NA	NA	NA	NA	NA	NA	NA
T-CDCA@7.15-ba	Taurochenodeoxycholic acid	HMDB00951	-0.39782	-0.49794	-0.23749	0.28037	0.66812	0.57927	-0.02714	-0.16165	-0.20572
T-DCA@8.27-ba	Taurodeoxycholic acid	HMDB00896	-1.66226	-0.93812	0.36184	1.14906	0.00811	1.70307	-0.32158	-0.49911	0.19899
CA@9.21-ba	Cholic acid	HMDB00619	0.26836	-1.31085	-0.27515	-0.16102	1.60951	1.06031	0.41281	-1.23809	-0.36588
Pyruvic acid;Oxaloacetic acid@6.32-gc	Oxaloacetic acid;Pyruvic acid	HMDB00223;HMDB00243	-0.38283	0.06665	0.22521	-0.40016	0.30777	0.11509	0.01745	0.1961	-0.14527
Lactic acid@6.46-gc	Lactic acid	HMDB00190	-0.56368	-0.54384	0.47465	0.01416	0.27378	-0.27332	0.30767	0.21973	0.09084
Alanine@6.98-gc	Alanine	HMDB00161	-1.40724	-0.51719	0.66856	0.32414	-0.02403	-0.08332	0.64649	0.39194	0.00064
2-hydroxybutyric acid@7.30-gc	2-hydroxybutyric acid	HMDB00008	0.9266	1.27066	-0.06579	-0.00466	0.48369	-0.77852	-0.58395	-0.35281	-0.89523
Ketoisovaleric acid@7.40-gc	Ketoisovaleric acid	HMDB00019	NA	NA	NA	NA	NA	NA	NA	NA	NA
3-hydroxyisovaleric acid@7.89-gc	3-hydroxyisovaleric acid	HMDB00754	NA	NA	NA	NA	NA	NA	NA	NA	NA
Ketoisocaproic acid@8.43-gc	Ketoisocaproic acid	HMDB00695	NA	NA	NA	NA	NA	NA	NA	NA	NA
Methylmalonic acid@8.47-gc	Methylmalonic acid	HMDB00202	-0.22312	1.22244	-0.29429	-0.46524	-0.13619	-0.13362	-0.41558	-0.4777	0.9233
Valine@8.47-gc	Valine	HMDB00883	0.10356	1.73067	-0.71741	-0.67405	-0.01265	0.63126	-1.12329	-1.29266	1.35457
Benzoic acid@8.83-gc	Benzoic acid	HMDB01870	0.15976	-0.10379	-0.02582	-0.08871	-0.21919	0.16938	-0.08449	0.1485	0.04437
Urea@8.84-gc	Urea	HMDB00294	0.18968	0.12847	0.12367	-0.12118	0.20758	-0.12569	-0.57397	0.02447	0.14698
Leucine@9.21-gc	Leucine	HMDB00687	-0.61086	0.76565	0.47384	0.28542	-0.04604	-0.47551	0.05437	-0.26168	-0.18519
Phosphoric acid@9.31-gc	Phosphoric acid	HMDB01429	0.03002	0.04757	0.0135	-0.02654	-0.02373	-0.00091	-0.02666	0.00734	-0.02059
Nicotinic acid@9.45-gc	Nicotinic acid	HMDB01488	-0.49743	0.16623	0.39881	-0.03869	0.16984	-0.0745	-0.24741	0.28681	-0.16367
Isoleucine@9.51-gc	Isoleucine	HMDB00172	-0.67259	1.34533	0.83416	0.36822	-0.16755	-0.77896	0.38955	-0.40439	-0.91376
Proline@9.55-gc	Proline	HMDB00162	-1.03985	0.04474	1.06156	0.73916	-0.08776	-0.62435	0.3757	0.29809	-0.76729
Glycine@9.69-gc	Glycine	HMDB00123	-0.14682	-0.30144	0.57586	0.25389	0.14134	-0.1903	-0.21512	0.05058	-0.168
Succinic acid@9.72-gc	Succinic acid	HMDB00254	-0.23357	-0.23941	0.33831	-0.07914	0.22337	0.03951	0.39596	-0.24243	-0.2026
Methylsuccinic acid@9.89-gc	Methylsuccinic acid	HMDB01844	NA	NA	NA	NA	NA	NA	NA	NA	NA
Glyceric acid@10.03-gc	Glyceric acid	HMDB00139	0.03513	-0.49438	0.03212	-0.46618	0.22502	0.30326	-0.01961	0.18802	0.19662
Uracil@10.09-gc	Uracil	HMDB00300	-0.04351	-0.13179	0.06014	0.07208	0.08444	-0.13026	-0.02379	0.02798	0.08471
Fumaric acid@10.14-gc	Fumaric acid	HMDB00134	-0.33826	-0.498	0.02542	0.43305	0.00797	0.13881	-0.00832	-0.0359	0.27523
Homoserine@10.41-gc	Homoserine	HMDB00719	-0.35823	0.04396	0.68625	0.0943	-0.22921	-0.19097	0.01578	0.41955	-0.48143
Sarcosine@10.60-gc	Sarcosine	HMDB00271	0.30563	0.18078	0.3633	-0.22673	0.268	-0.35087	-0.19361	0.11232	-0.45883
Threonine@10.77-gc	Threonine	HMDB00167	-0.56623	0.9535	0.37835	0.20473	0.48851	-0.35603	-0.33164	0.10019	-0.87136
Thymine@10.91-gc	Thymine	HMDB00262	0.2903	-0.66503	0.57589	0.05834	0.83559	-0.56996	-0.63445	-0.12669	0.236
Beta-alanine@11.22-gc	Beta-alanine	HMDB00056	-0.53979	-0.37307	0.25682	0.20603	0.48551	0.21086	-0.12526	-0.05036	-0.07074
Niacinamide@11.82-gc	Niacinamide	HMDB01406	-0.05417	0.1138	0.19973	0.22153	0.3195	-0.2706	-0.31188	0.07464	-0.29255
Malic acid@12.04-gc	Malic acid	HMDB00156	-0.35474	-0.54	0.01562	0.48327	0.09159	0.07876	-0.04528	-0.06138	0.33217
Erythritol@12.36-gc	Erythritol	HMDB02994	0.11195	0.05794	0.13693	-0.08076	-0.14777	-0.05281	-0.04869	0.15285	-0.12964
Methionine@12.38-gc	Methionine	HMDB00696	0.26375	-0.5853	0.23489	0.10134	-0.40297	0.17784	0.1804	0.35375	-0.32369
5-oxoproline@12.42-gc	5-oxoproline	HMDB00267	-0.04469	-0.49585	0.20905	-0.13116	0.12769	0.12559	0.09968	0.3091	-0.19942
Aspartic acid@12.43-gc	Aspartic acid	HMDB00191	-0.50724	-0.8389	-0.10791	0.63599	-0.28818	0.62861	-0.00851	0.19305	0.29308
Cytosine@12.44-gc	Cytosine	HMDB00630	0.31011	-0.02042	-0.08443	0.01966	-0.21799	0.05446	-0.29178	0.10313	0.12726
Phenylbutyric acid@12.48-gc	Phenylbutyric acid	HMDB00543	-0.31568	-0.1752	0.24875	0.09944	0.53118	0.03375	0.02447	-0.45196	0.00525
4-hydroxyproline@12.50-gc	4-hydroxyproline	HMDB00725	-0.33477	-0.9436	0.5479	0.48093	0.76842	0.1235	-0.39369	-0.04102	-0.20767
GABA@12.50-gc	GABA	HMDB00112	-0.54753	-0.917	0.69208	0.46747	0.43758	0.37696	-0.15515	-0.17482	-0.17959
Threonic acid@12.80-gc	Threonic acid	HMDB00943	0.34622	0.71514	0.13041	-0.2411	-0.316	-0.20391	-0.40607	0.23571	-0.2604
Creatine@12.86-gc	Creatine	HMDB00064	-0.15882	-0.9068	-0.13193	0.32685	0.59524	0.28407	0.1159	-0.16814	0.04364
2-hydroxyglutaric acid@13.06-gc	2-hydroxyglutaric acid	HMDB00606;HMDB59655	-0.29866	-0.42899	0.29861	-0.20285	0.60095	0.02342	0.08531	0.07993	-0.15773
2-oxoglutaric acid@13.07-gc	2-oxoglutaric acid	HMDB00208	0.05947	0.2101	0.20922	-0.48344	0.72553	-0.29354	-0.17301	-0.09104	-0.16331
Hypotaurine@13.36-gc	Hypotaurine	HMDB00965	0.01718	0.38856	0.25319	0.66055	0.60209	-0.1763	-0.38045	0.05894	-1.42377
Phosphoenolpyruvic acid@13.41-gc	Phosphoenolpyruvic acid	HMDB00263	0.16983	-0.86196	0.04059	-0.8364	0.40115	0.27531	0.27908	0.57398	-0.04158
Glutamic acid@13.58-gc	Glutamic acid	HMDB00148	-0.35058	-0.34999	0.2461	0.08754	0.5923	0.07119	0.06254	-0.15357	-0.20553
5-aminovaleric acid@13.59-gc	5-aminovaleric acid	HMDB03355	-0.10078	-0.29182	0.23407	-0.05483	0.4078	0.08829	0.06566	-0.14896	-0.19942
Phenylalanine@13.66-gc	Phenylalanine	HMDB00159	-0.23465	0.49243	0.43031	0.04884	0.47457	-0.2427	-0.16717	-0.24184	-0.55978
Xylose@14.16-gc	Xylose	HMDB00098	-0.19878	-0.85579	0.25731	-0.49756	0.01899	-0.02636	0.99745	-0.19244	0.49718
Asparagine@14.19-gc	Asparagine	HMDB00168	-0.12258	0.3336	0.25066	0.19121	-0.3252	0.05121	0.19741	-0.27215	-0.30416
N-acetylaspartic acid@14.19-gc	N-acetylaspartic acid	HMDB00812	NA	NA	NA	NA	NA	NA	NA	NA	NA
Taurine@14.20-gc	Taurine	HMDB00251	0.2153	0.14305	-0.13099	-0.13057	-0.03004	-0.12754	0.16175	0.12911	-0.23006
Arabinose@14.23-gc	Arabinose	HMDB00646	-0.32755	-0.19433	-0.09964	0.22841	-0.02469	0.07246	-0.05026	0.04625	0.34935
Ribose;Ribulose@14.40-gc	Ribose;Ribulose	HMDB00283;HMDB00621	0.03451	-0.93051	-0.52616	-0.3938	-0.49963	0.93909	0.19327	0.75554	0.4277
Xylitol@14.74-gc	Xylitol	HMDB02917	-0.15112	-0.74895	0.35471	0.30962	0.45985	-0.11826	0.12342	-0.13535	-0.09392
Arabitol@14.87-gc	Arabitol	HMDB00568	-0.31992	-0.39523	0.18384	0.05185	0.0375	-0.27192	0.06908	0.44206	0.20273
Ribitol@14.93-gc	Ribitol	HMDB00508	0.0905	-0.09959	-0.03425	0.12123	0.06605	-0.02321	-0.02857	0.02257	-0.11473
4-hydroxymandelic acid@15.28-gc	4-hydroxymandelic acid	HMDB00822	-0.21961	-1.09346	0.41012	0.04149	-0.12278	0.21619	0.26296	0.42235	0.08275
Glycerol-3-phosphate@15.28-gc	Glycerol-3-phosphate	HMDB00126	-0.24905	-1.15411	0.38066	0.00361	-0.05281	0.28853	0.25508	0.47389	0.05419
2-aminoadipic acid@15.28-gc	2-aminoadipic acid	HMDB00510	-0.55439	-0.40202	0.58202	-0.47116	0.00889	0.42469	0.4281	0.34063	-0.35676
Glutamine@15.28-gc	Glutamine	HMDB00641	-0.21658	-0.84931	0.58434	-0.1497	-0.2581	0.24649	0.38965	0.54011	-0.2869
Shikimic acid@15.28-gc	Shikimic acid	HMDB03070	-0.38113	-0.9647	0.3895	0.02652	-0.03991	0.24843	0.32716	0.41198	-0.01784
O-phosphoethanolamine@15.46-gc	O-phosphoethanolamine	HMDB00224	-0.02674	-0.54809	-0.0066	-0.12105	0.19457	0.21737	0.04358	0.20969	0.03728
Hypoxanthine@15.61-gc	Hypoxanthine	HMDB00157	0.57303	-0.57779	-0.16413	0.24075	1.27684	-0.48919	-0.41336	-0.47829	0.03213
Ornithine@15.79-gc	Ornithine	HMDB00214	-0.19936	0.15637	0.33137	0.0042	0.61284	-0.08587	-0.30947	-0.17738	-0.3327
Citrulline@15.82-gc	Citrulline	HMDB00904	-0.30053	0.10704	0.52855	0.11278	0.02557	-0.14516	-0.3894	-0.00277	0.06392
Hippuric acid@15.85-gc	Hippuric acid	HMDB00714	0.34602	-0.4141	1.48459	-0.57798	0.30548	-0.26028	-0.24764	-0.11617	-0.51991
Citric acid;Isocitric acid@15.87-gc	Citric acid;Isocitric acid	HMDB00094;HMDB00193	0.23478	0.18666	-0.03855	-0.27902	0.44608	0.20714	-0.54546	-0.15833	-0.05329
Adenine@16.26-gc	Adenine	HMDB00034	0.23651	-0.05966	0.08681	-0.15995	0.04794	-0.04882	0.02061	0.04343	-0.16686
Fructose@16.54-gc	Fructose	HMDB00660	0.70649	-0.41751	0.6451	0.32456	-0.19935	-0.77917	0.35283	-0.91605	0.28311
Histidine@16.91-gc	Histidine	HMDB00177	0.23647	1.19664	0.56511	-0.23201	-0.30336	0.24144	-0.7767	-0.79522	-0.13237
Lysine@16.91-gc	Lysine	HMDB00182	-0.03014	0.22954	0.1688	0.18053	-0.09511	-0.04303	0.0036	-0.03309	-0.3811
Sebacic acid@17.03-gc	Sebacic acid	HMDB00792	-0.50634	-0.41573	-0.08182	-0.09238	1.20095	0.09082	-0.01508	-0.11545	-0.06497
Galactose;Glucose;Mannose@17.08-gc	Galactose;Glucose;Mannose	HMDB00143;HMDB00122;HMDB03345;HMDB00516;HMDB00169	-0.01181	-0.46822	0.45535	0.09942	-0.04163	-0.05148	0.27937	-0.02904	-0.23195
Tyrosine@17.13-gc	Tyrosine	HMDB00158	-0.23667	-0.12409	0.32175	0.31314	-0.17769	-0.06632	0.36069	-0.02854	-0.36227
Galactitol;Sorbitol;Mannitol@17.36-gc	Galactitol;Mannitol;Sorbitol	HMDB00107;HMDB00765;HMDB00247	0.58931	0.17556	0.17586	0.33597	-0.18015	-0.3684	-0.15018	0.04774	-0.62571
Pantothenic acid@17.90-gc	Pantothenic acid	HMDB00210	-0.25403	-1.17263	0.35111	0.33446	-0.22173	0.22769	0.16728	0.49919	0.06866
Palmitoleic acid@18.09-gc	Palmitoleic acid	HMDB03229	-0.27272	0.24514	-0.01699	0.24672	-0.17544	0.02641	-0.24568	-0.07695	0.26951
Xanthine@18.32-gc	Xanthine	HMDB00292	0.30925	-0.25825	-0.29254	0.37538	1.08809	-0.48532	-0.45575	-0.06363	-0.21723
Palmitic acid@18.39-gc	Palmitic acid	HMDB00220	-0.24999	-0.27046	-0.00903	0.0396	0.01278	0.14864	-0.08345	0.06682	0.34509
Inositol@19.74-gc	Inositol	HMDB00211	0.02362	-0.25099	0.14942	-0.0842	-0.11245	0.29225	0.08448	0.04722	-0.14935
Uric acid@19.85-gc	Uric acid	HMDB00289	0.47758	-1.79435	-0.22973	-1.06154	1.75688	-0.23407	0.90106	-0.37442	0.55858
Ribose-5-phosphate@20.21-gc	Ribose-5-phosphate	HMDB01548	0.13207	-1.36822	-1.05328	-1.1712	-0.85796	1.50037	0.43393	1.20917	1.17512
Ribulose-5-phosphate@20.42-gc	Ribulose-5-phosphate	HMDB00618	-0.36263	-1.97208	1.07103	-0.50745	0.87447	-0.11213	0.70831	-0.13668	0.43717
Linoleic acid@21.34-gc	Linoleic acid	HMDB00673	0.09405	0.25232	0.12419	0.2561	-0.11996	-0.09467	-0.39608	-0.07113	-0.04482
Oleic acid;Elaidic acid@21.46-gc	Elaidic acid;Oleic acid	HMDB00573;HMDB00207	0.00704	0.27554	0.0796	0.34419	-0.05856	-0.22399	-0.06384	-0.0422	-0.31777
Tryptophan@21.69-gc	Tryptophan	HMDB00929	-0.65719	-0.12848	0.8123	0.00639	0.12078	-0.27888	0.09724	0.374	-0.34617
Cystine;Cysteine@23.10-gc	Cysteine;Cystine	HMDB00574;HMDB00192	-0.05207	0.04335	0.15879	-0.03395	1.25496	-0.4569	-0.35496	-0.27258	-0.28664
Arachidonic acid@23.85-gc	Arachidonic acid	HMDB01043	0.04701	-0.1709	0.16442	0.14966	-0.06721	-0.06218	-0.13134	0.15082	-0.08029
Glucose-6-phosphate;Fructose-6-phosphate@23.91-gc	Fructose-6-phosphate;Glucose-6-phosphate	HMDB00124;HMDB01401;HMDB03498	0.08417	-0.78524	0.11531	-0.6227	0.40408	-0.4441	0.72343	0.02085	0.5042
Inosine@24.97-gc	Inosine	HMDB00195	0.05191	-0.12568	0.01887	-0.25549	0.20664	0.00345	-0.13122	0.20679	0.02472
Behenic acid@26.46-gc	Behenic acid	HMDB00944	-0.16647	-0.27842	0.01288	-0.00849	0.28793	0.0158	0.00409	0.17845	-0.04578
Sucrose@26.93-gc	Sucrose	HMDB00258	-0.65797	-0.20501	-1.39166	-0.6568	1.6489	1.28535	-1.07468	1.12652	-0.07466
Lactose@27.28-gc	Lactose	HMDB00186	-0.16756	0.17996	-0.34834	-0.30791	0.33673	0.17086	0.03125	0.37342	-0.26839
Guanosine@27.49-gc	Guanosine	HMDB00133	-0.21585	0.36977	-1.04165	-0.3452	0.62365	0.12476	0.40426	0.4153	-0.33504
Maltose;Trehalose@27.62-gc	Maltose;Trehalose	HMDB00163;HMDB00975	-0.19928	0.87465	0.13766	0.54463	1.10014	-1.13587	-0.86178	-0.35012	-0.11003
Cholesterol@29.57-gc	Cholesterol	HMDB00067	0.00955	-0.18576	0.03945	-0.03607	0.0749	0.07014	-0.09324	0.13218	-0.01116
Alpha-tocopherol@29.58-gc	Alpha-tocopherol	HMDB01893	0.25533	-0.40564	-0.00894	-0.21402	0.1954	0.12535	0.01306	0.01496	0.0245
Raffinose@31.23-gc	Raffinose	HMDB03213	0.17877	0.36398	0.06131	-0.48793	0.24316	-0.62221	-0.2078	0.21649	0.25422
Cytidine@1.55-lc	Cytidine	HMDB00089	0.26063	-0.18717	-0.34633	0.01814	0.94404	-0.62303	0.12702	-0.24648	0.05317
NMN@1.61-lc	NMN	HMDB00229	0.02416	0.47903	-0.18043	-0.09028	0.54808	-0.47758	-0.53741	-0.00463	0.23907
Xanthosine@1.63-lc	Xanthosine	HMDB00299	0.08065	-1.66934	-0.24393	-0.79845	0.25096	0.40937	0.51468	0.552	0.90406
NAD@1.79-lc	NAD	HMDB00902	-0.01758	-0.03044	0.15585	-0.45842	0.05546	0.06137	0.04543	0.13086	0.05746
Adenosine@1.80-lc	Adenosine	HMDB00050	0.01942	0.09884	-0.31548	0.30108	0.0871	-0.22895	-0.22796	0.09841	0.16753
GMP@2.08-lc	GMP	HMDB01397	-0.07964	0.13145	-0.07804	0.05546	0.12011	-0.39711	-0.01748	0.29296	-0.02772
AMP@2.32-lc	AMP	HMDB00045	-0.02889	0.07935	-0.01596	0.333	0.05148	-0.30626	-0.07183	-0.02704	-0.01386
CMP@2.68-lc	CMP	HMDB00095	0.00248	-0.08757	0.05089	-0.08761	0.1166	-0.01321	-0.18894	0.19229	0.01506
GDP@2.78-lc	GDP	HMDB01201	-0.04955	-0.55068	0.20511	-0.07993	0.13837	-0.00595	0.43521	0.13282	-0.22539
NADP@4.01-lc	NADP	HMDB00217	-0.101	-0.82951	0.06153	-0.45672	0.72716	0.10326	0.04788	0.29935	0.14805
NADH@4.18-lc	NADH	HMDB01487	0.36342	-0.20474	-0.04048	-0.66611	-0.02678	0.05492	0.35949	0.05593	0.10435
ADP@4.25-lc	ADP	HMDB01341	-0.37513	-0.4448	-0.0802	-0.58231	0.42725	0.25619	0.10406	0.59432	0.10063
AcetylCoA@5.08-lc	AcetylCoA	HMDB01206	0.28207	-0.64559	0.03162	-1.39806	0.2183	0.57381	0.74219	0.50537	-0.30971
FAD@5.08-lc	FAD	HMDB01248	-0.02133	0.04972	0.04696	-0.01467	-0.10787	-0.11165	0.01264	0.16216	-0.01597
CoA@5.08-lc	CoA	HMDB01423	-0.02133	-0.25428	-0.06024	0.0878	-0.04893	-0.0116	0.12465	0.32984	-0.14593
ATP@5.09-lc	ATP	HMDB00538	0.18584	-0.09344	0.0517	-0.51634	-0.25856	0.49615	0.18914	0.17373	-0.22822
NADPH@5.10-lc	NADPH	HMDB00221	0.38844	-0.51035	-0.22865	-0.38853	0.15395	0.15951	0.15402	0.15231	0.11929
S-adenosylmethionine@4.06-pa	S-adenosylmethionine	HMDB01185	0.22777	0.37561	0.41277	0.47123	0.2004	-0.74109	-0.09877	-0.26497	-0.58296
N1,N8-diacetylspermidine@4.35-pa	N1,N8-diacetylspermidine	HMDB41947	NA	NA	NA	NA	NA	NA	NA	NA	NA
Putrescine@5.08-pa	Putrescine	HMDB01414	-0.86527	0.12613	-0.09819	-0.14432	0.37779	0.05055	-0.28863	-0.06938	0.91131
N1-acetylspermidine@5.27-pa	N1-acetylspermidine	HMDB01276	-0.72912	-0.45174	-0.65875	0.18737	0.61722	-0.04796	-0.08652	1.00938	0.16012
N8-acetylspermidine@5.44-pa	N8-acetylspermidine	HMDB02189	0.07919	-0.44463	-0.15378	-0.03208	-0.13644	0.174	-0.10768	0.48678	0.13465
Spermidine@6.41-pa	Spermidine	HMDB01257	-0.29008	-0.2982	0.10341	0.07207	0.09597	0.00244	0.03162	0.26569	0.01707
N1-acetylspermine@6.74-pa	N1-acetylspermine	HMDB01186	-0.63274	-0.6363	-0.87413	0.11487	0.43351	0.03947	0.07097	1.26978	0.21457
Spermine@7.29-pa	Spermine	HMDB01256	-0.20674	-0.20128	0.01696	0.16687	0.09511	-0.0459	-0.16777	0.2016	0.14116
Dodecenoic acid@7.650-qpneg	Dodecenoic acid	HMDB10729	0.01857	-0.02003	0.06342	0.187	0.30516	0.19312	-0.2472	-0.31244	-0.18761
Tetradecadienoic acid@7.935-qpneg	Tetradecadienoic acid	HMDB00560	0.55406	0.37143	0.0478	0.12202	0.72122	-0.37956	-0.91496	-0.18028	-0.34173
Myristoleic acid@8.250-qpneg	Myristoleic acid	HMDB02000	NA	NA	NA	NA	NA	NA	NA	NA	NA
Myristic acid@8.625-qpneg	Myristic acid	HMDB00806	NA	NA	NA	NA	NA	NA	NA	NA	NA
Pentadecanoic acid@8.910-qpneg	Pentadecanoic acid	HMDB00826	NA	NA	NA	NA	NA	NA	NA	NA	NA
Hexadecadienoic acid@8.445-qpneg	Hexadecadienoic acid	HMDB00477	0.40983	0.11619	0.04657	0.52093	-0.07459	-0.26257	-0.76641	-0.12405	0.13412
Heptadecenoic acid@9.045-qpneg	Heptadecenoic acid	HMDB31046;HMDB60038	-0.14753	0.16768	0.03672	0.36081	-0.26908	-0.03185	-0.30319	-0.07841	0.26485
Margaric acid@9.465-qpneg	Margaric acid	HMDB02259	0.07417	-0.31175	0.04895	0.15382	-0.04657	0.0492	-0.12396	0.15285	0.0033
Stearidonic acid@8.415-qpneg	Stearidonic acid	HMDB06547	0.41491	-0.01886	0.0615	0.46982	-0.21929	-0.13855	-0.54865	0.02677	-0.04765
Linolenic acid@8.670-qpneg	Linolenic acid	HMDB01388	0.45516	0.93178	-0.04356	0.62078	-0.49365	-0.45016	-0.96077	0.03444	-0.09402
Nonadecenoic acid@9.570-qpneg	Nonadecenoic acid	HMDB13622	NA	NA	NA	NA	NA	NA	NA	NA	NA
Nonadecanoic acid@9.975-qpneg	Nonadecanoic acid	HMDB00772	0.45727	-0.15173	-0.12518	0.07284	-0.13256	-0.12418	-0.42471	0.09015	0.33809
Eicosapentaenoic acid@8.655-qpneg	Eicosapentaenoic acid	HMDB01999	-0.11232	0.95462	-0.37233	0.65827	-0.60737	0.01388	-0.5829	0.3697	-0.32157
Dihomo-linolenic acid@9.150-qpneg	Dihomo-linolenic acid	HMDB02925	0.23129	0.51427	0.12625	0.58945	-0.0177	-0.23376	-0.68596	-0.24292	-0.28093
Eicosadienoic acid@9.465-qpneg	Eicosadienoic acid	HMDB05060	0.39304	0.77228	0.28673	0.67373	0.02851	-0.45532	-1.00512	-0.31416	-0.37971
Eicosenoic acid@9.795-qpneg	Eicosenoic acid	HMDB02231	0.36045	0.79337	0.11758	0.60876	-0.04882	-0.41145	-0.80753	-0.35783	-0.25453
Docosahexaenoic acid@8.910-qpneg	Docosahexaenoic acid	HMDB02183	0.14011	0.47469	-0.21049	0.5929	0.0225	-0.08173	-0.56681	-0.07375	-0.29742
Docosapentaenoic acid@9.060-qpneg	Docosapentaenoic acid	HMDB01976;HMDB06528	0.38104	0.79241	0.04042	0.82758	-0.05421	-0.47417	-0.95221	-0.10374	-0.45713
Adrenic acid@9.330-qpneg	Adrenic acid	HMDB02226	0.51178	0.28188	0.42456	0.73847	0.37039	-0.41531	-1.17314	-0.23317	-0.50545
Docosenoic acid@10.290-qpneg	Docosenoic acid	HMDB02068	NA	NA	NA	NA	NA	NA	NA	NA	NA
Sphingosine-1-phosphate@6.885-qpneg	Sphingosine-1-phosphate	HMDB00277	0.63751	-0.36612	-0.21277	-0.41787	0.36613	0.3582	-0.34973	0.1442	-0.15955
FMN@4.230-qpneg	FMN	HMDB01520	0.02789	-0.17042	0.02028	-0.05768	-0.06292	0.19223	0.11281	0.06685	-0.12902
Glycylglycine@0.585-qppos	Glycylglycine	HMDB11733	0.07903	0.40376	-0.15805	0.35994	-0.26039	-0.03583	0.13702	-0.31714	-0.20834
Kynurenine@1.260-qppos	Kynurenine	HMDB00684	-0.14858	0.77503	0.16773	0.56607	0.20672	-0.30741	0.0387	-0.06268	-1.23559
Leucylproline@0.765-qppos	Leucylproline	HMDB11175	0.26201	0.45241	-0.03746	0.44403	0.09583	-0.37801	-0.17176	-0.37901	-0.28804
Carnitine C4:0@1.470-qppos	Carnitine C4:0	HMDB00736	-0.48537	0.87677	0.4221	-0.43748	0.52257	-0.07741	0.78631	-0.6598	-0.9477
Carnitine C5:0@2.910-qppos	Carnitine C5:0	HMDB00688	-0.46562	1.2524	0.17362	-0.23986	1.01942	-0.25558	-0.07853	-0.79065	-0.6152
Malonylcarnitine@0.690-qppos	Malonylcarnitine	HMDB02095	-0.63061	0.0666	0.09191	0.24766	0.03259	-0.0202	0.28171	0.28252	-0.35217
Carnitine C4:0(OH)@0.780-qppos	Carnitine C4:0(OH)	HMDB13127	0.92673	0.09719	0.37174	-0.06008	0.123	-0.05958	-0.28184	-0.64403	-0.47314
Carnitine C6:0@3.990-qppos	Carnitine C6:0	HMDB00705	-0.02595	0.5961	0.64168	-0.45815	0.53417	0.13198	0.68612	-1.10135	-1.00461
Glutarylcarnitine@0.960-qppos	Glutarylcarnitine	HMDB13130	0.20467	-0.11327	0.33567	0.16517	0.13896	0.01946	0.13824	-0.34267	-0.54622
Carnitine C8:1@4.635-qppos	Carnitine C8:1	HMDB13324	NA	NA	NA	NA	NA	NA	NA	NA	NA
Carnitine C8:0@4.997-qppos	Carnitine C8:0	HMDB00791	0.23717	0.55153	0.65838	-0.46778	0.42411	0.47644	-0.06551	-1.04649	-0.76785
3-methylglutarylcarnitine@1.545-qppos	3-methylglutarylcarnitine	HMDB00552	0.76731	-0.09027	0.11428	0.1094	0.44215	0.01236	0.19496	-0.92359	-0.62659
Carnitine C10:1@5.475-qppos	Carnitine C10:1	HMDB13205	NA	NA	NA	NA	NA	NA	NA	NA	NA
Carnitine C10:0@5.760-qppos	Carnitine C10:0	HMDB00651	0.24271	0.33278	0.52167	-0.54893	0.67773	0.70093	0.0201	-1.2434	-0.7036
Carnitine C12:1@6.090-qppos	Carnitine C12:1	HMDB13326	0.17413	0.22445	0.48267	-0.5426	0.56039	0.99457	-0.30881	-1.00308	-0.58171
Carnitine C12:0@6.435-qppos	Carnitine C12:0	HMDB02250	0.35674	0.10463	0.51545	-0.572	0.72906	0.77777	-0.18708	-1.16128	-0.5633
Carnitine C14:2@6.405-qppos	Carnitine C14:2	HMDB13331	0.51687	0.40465	0.58603	-0.71022	0.60685	0.46317	-0.51021	-0.87422	-0.48291
Carnitine C14:1@6.720-qppos	Carnitine C14:1	HMDB13329;HMDB02014	0.39791	0.47395	0.63685	-0.64479	0.55931	0.8669	-0.33379	-1.29819	-0.65815
Carnitine C14:0@7.110-qppos	Carnitine C14:0	HMDB05066	0.53595	0.3955	0.64542	-0.59708	0.72873	0.57231	-0.40953	-1.23779	-0.63351
Riboflavin@4.185-qppos	Riboflavin	HMDB00244	-0.12903	0.20336	0.153	-0.02762	0.33091	-0.41226	0.15929	-0.31275	0.0351
S-lactoylglutathione@1.050-qppos	S-lactoylglutathione	HMDB01066	-0.04749	-0.02613	0.25651	-0.49073	-0.76279	0.3237	0.5295	0.29742	-0.07999
Succinyladenosine@3.255-qppos	Succinyladenosine	HMDB00912	0.07944	-0.50722	0.04357	0.2918	0.39364	0.03241	-0.13939	-0.34319	0.14893
Carnitine C14:1(OH)@6.097-qppos	Carnitine C14:1(OH)	HMDB13330	0.34619	0.21059	0.55633	-0.07922	0.6916	0.43196	-0.24486	-1.43201	-0.48058
Carnitine C14:0(OH)@6.317-qppos	Carnitine C14:0(OH)	HMDB13166;HMDB61640	0.62744	-0.3733	0.51128	0.13205	1.07835	0.24051	-0.3547	-1.28767	-0.57396
Carnitine C16:2@6.960-qppos	Carnitine C16:2	HMDB13334	0.91734	0.65843	0.74356	-0.81197	0.45527	0.47169	-0.68956	-1.21617	-0.52859
Carnitine C16:1@7.305-qppos	Carnitine C16:1	HMDB13207;HMDB06317	0.70867	0.79643	0.78057	-0.82037	0.55822	0.56262	-0.39778	-1.39053	-0.79783
Carnitine C16:0@7.775-qppos	Carnitine C16:0	HMDB00222	0.8323	0.52444	0.33732	-0.44309	0.5845	0.04824	-0.50081	-0.99653	-0.38637
Carnitine C16:1(OH)@6.576-qppos	Carnitine C16:1(OH)	HMDB13333	0.6152	0.19476	0.84729	-0.00504	0.80815	0.4345	-0.52692	-1.72579	-0.64216
Carnitine C16:0(OH)@6.927-qppos	Carnitine C16:0(OH)	HMDB13337;HMDB13336	0.81294	0.23962	0.57426	0.06424	0.88343	-0.06577	-0.7745	-1.1993	-0.53491
Carnitine C18:2@7.537-qppos	Carnitine C18:2	HMDB06469;HMDB06461	1.193	0.9175	0.58585	-0.75471	0.50562	0.06889	-0.9253	-1.21386	-0.37698
Carnitine C18:1@7.946-qppos	Carnitine C18:1	HMDB05065	0.86942	1.14879	0.58525	-0.59466	0.46462	0.23743	-0.68397	-1.36352	-0.66336
Carnitine C18:0@8.565-qppos	Carnitine C18:0	HMDB00848	1.07832	0.34885	0.33814	-0.10662	0.45709	0.02833	-0.49838	-1.09071	-0.55502
Carnitine C18:1(OH)@6.600-qppos	Carnitine C18:1(OH)	HMDB13339;HMDB13340	NA	NA	NA	NA	NA	NA	NA	NA	NA
Carnitine C18:0(OH)@7.569-qppos	Carnitine C18:0(OH)	HMDB13154	0.4587	1.07423	0.48904	-0.16075	0.91505	-0.1889	-0.60318	-1.18577	-0.79842
3-hydroxybutyric acid@3.427-qhneg	3-hydroxybutyric acid	HMDB00357	1.47601	0.07433	0.1624	0.02755	0.65315	0.04396	-0.91196	-0.8978	-0.62764
Maleic acid@20.370-qhneg	Maleic acid	HMDB00176	-0.23823	-0.32467	-0.00726	0.46035	0.02647	0.11017	-0.02281	-0.18802	0.184
2-methylmalic acid@14.010-qhneg	2-methylmalic acid	HMDB00426	0.04275	-0.01758	-0.00927	-0.06848	0.18648	0.05097	0.07181	-0.17689	-0.07978
Allantoin@12.675-qhneg	Allantoin	HMDB00462	-0.29354	0.08633	-0.11763	0.05014	0.18989	-0.03189	-0.07192	-0.03936	0.228
Cysteic acid@14.445-qhneg	Cysteic acid	HMDB02757	0.4096	0.19867	-0.15105	-0.12288	-0.04852	-0.03941	0.16373	-0.13418	-0.27597
Pyrophosphate@19.860-qhneg	Pyrophosphate	HMDB00250	NA	NA	NA	NA	NA	NA	NA	NA	NA
2-phosphoglyceric acid@23.100-qhneg	2-phosphoglyceric acid	HMDB00362	NA	NA	NA	NA	NA	NA	NA	NA	NA
3-phosphoglyceric acid@23.655-qhneg	3-phosphoglyceric acid	HMDB60180	NA	NA	NA	NA	NA	NA	NA	NA	NA
Galacturonic acid@16.320-qhneg	Galacturonic acid	HMDB03402	-0.39381	-1.03601	0.3786	0.5706	0.23543	0.0683	0.11009	0.12778	-0.06098
Glucuronic acid@18.225-qhneg	Glucuronic acid	HMDB00127	-0.20556	-0.39269	0.05952	0.1822	0.18276	0.23286	0.03619	-0.10546	0.01018
Uridine@9.011-qhneg	Uridine	HMDB00296	-0.09077	-0.07408	0.25387	-0.0168	0.7834	-0.23584	-0.11418	-0.52883	0.02324
UDP-glucose@21.990-qhneg	UDP-glucose	HMDB00286	-0.15397	-0.83051	0.291	-0.04359	0.11641	0.3326	0.15633	0.10139	0.03033
TMAO@9.435-qhpos	TMAO	HMDB00925	NA	NA	NA	NA	NA	NA	NA	NA	NA
Dimethylglycine@11.175-qhpos	Dimethylglycine	HMDB00092	0.61522	-0.60264	0.92268	-0.09309	-0.64256	0.61849	-0.65446	-0.70139	0.53775
Choline@19.248-qhpos	Choline	HMDB00097	0.13408	-0.09093	0.07062	0.16183	0.54412	0.03176	-0.0019	-0.24712	-0.60245
Serine@16.995-qhpos	Serine	HMDB00187	-0.20618	0.22338	0.32796	0.1285	0.21086	-0.23165	-0.31462	0.09895	-0.2372
Creatinine@7.995-qhpos	Creatinine	HMDB00562	0.02203	-0.38807	-0.04375	-0.10344	0.55435	-0.26947	-0.23075	-0.14538	0.60447
Betaine@9.810-qhpos	Betaine	HMDB00043	-0.37692	0.40238	0.95622	0.02483	-0.56029	0.52623	0.10126	-0.6143	-0.45941
5-aminolevulinic acid@13.830-qhpos	5-aminolevulinic acid	HMDB01149	0.11339	-0.15217	0.31355	0.21633	0.52716	-0.1445	-0.28771	-0.36212	-0.22391
4-aminobenzoic acid@10.875-qhpos	4-aminobenzoic acid	HMDB01392	-0.05873	-0.00384	0.20127	0.05675	-0.0725	0.14839	0.03045	0.16619	-0.46798
4-guanidinobutanoic acid@16.140-qhpos	4-guanidinobutanoic acid	HMDB03464	-0.52024	0.89461	1.14521	0.06113	-0.05134	-0.5604	-0.6251	0.05731	-0.40117
Deoxycarnitine@13.410-qhpos	Deoxycarnitine	HMDB01161	-0.38316	-0.275	0.64053	0.40455	-0.12159	0.3155	-0.12483	-0.13294	-0.32307
Acetylcholine@15.210-qhpos	Acetylcholine	HMDB00895	NA	NA	NA	NA	NA	NA	NA	NA	NA
N6-methyllysine@25.740-qhpos	N6-methyllysine	HMDB02038	-0.46452	0.02209	0.0751	0.15444	0.09879	0.11307	0.27914	0.15723	-0.43534
Carnitine@12.988-qhpos	Carnitine	HMDB00062	-0.31842	0.68343	0.13557	0.01125	-0.09381	-0.0524	-0.01104	-0.24852	-0.10605
1-methylhistidine;3-methylhistidine@13.245-qhpos	1-methylhistidine;3-methylhistidine	HMDB00001;HMDB00479	-0.77766	0.9411	0.15398	0.38255	0.04728	-0.04437	-0.53406	-0.25358	0.08476
N-acetylornithine@14.220-qhpos	N-acetylornithine	HMDB03357	0.30286	0.40164	0.36488	0.18317	1.12296	-0.46537	-0.74504	-0.38799	-0.77711
Choline phosphate@18.270-qhpos	Choline phosphate	HMDB01565	-0.27822	1.15674	0.21142	-0.01011	-0.55553	-0.00809	0.03182	-0.18772	-0.3603
N-acetylglutamine@9.150-qhpos	N-acetylglutamine	HMDB06029	-0.12571	-0.59245	0.30875	0.08548	-0.03808	0.14898	-0.06423	0.237	0.04026
N2-acetyllysine@13.380-qhpos	N2-acetyllysine	HMDB00446	0.16494	0.77018	0.00643	0.10279	0.08907	-0.11236	-0.15987	-0.39019	-0.47097
N6-acetyllysine@16.245-qhpos	N6-acetyllysine	HMDB00206	0.23144	0.4234	0.1121	0.04622	0.03607	-0.01951	-0.10007	-0.16068	-0.56896
Trimethyl-lysine@25.110-qhpos	Trimethyl-lysine	HMDB01325	0.18379	0.1045	0.01966	-0.51633	0.75565	-0.43708	0.00374	-0.38719	0.27327
N-acetylglutamic acid@17.505-qhpos	N-acetylglutamic acid	HMDB01138	-0.38605	1.20469	0.21331	0.33213	0.53871	-0.41273	-0.62392	-0.48196	-0.38419
Acetylcarnitine@10.440-qhpos	Acetylcarnitine	HMDB00201	0.3159	0.40517	0.11004	-0.54845	0.19569	0.16065	-0.13675	-0.13079	-0.37145
Carnitine C3:0@9.585-qhpos	Carnitine C3:0	HMDB00824	-0.44274	1.06802	0.01947	-0.14874	0.51267	-0.16381	0.11502	-0.5765	-0.38339
Carnosine@17.820-qhpos	Carnosine	HMDB00033	NA	NA	NA	NA	NA	NA	NA	NA	NA
2-deoxycytidine@9.954-qhpos	2-deoxycytidine	HMDB00014	1.14658	0.6681	-0.57185	-0.42279	-0.12246	-0.33407	-0.79021	-0.33357	0.76027
Anserine@15.735-qhpos	Anserine	HMDB00194	0.1494	0.60067	-0.21316	-0.00678	0.25354	-0.47951	0.10655	-0.34642	-0.06429
Glycerophosphorylcholine@15.447-qhpos	Glycerophosphorylcholine	HMDB00086	-0.76166	-0.46207	0.58962	0.0024	-0.03233	0.32916	0.16393	0.46552	-0.29458
Glutathione@17.295-qhpos	Glutathione	HMDB00125	0.11797	0.04728	0.26472	0.15318	-0.13672	0.03896	-0.01068	-0.03978	-0.43494
IMP@20.145-qhpos	IMP	HMDB00175	0.68058	-2.75025	0.05646	0.29599	0.98192	0.13257	0.18751	0.14976	0.26547
S-adenosylhomocysteine@15.195-qhpos	S-adenosylhomocysteine	HMDB00939	0.531	0.16929	0.05743	0.17291	0.42114	-0.41542	-0.51822	-0.12124	-0.29689
Ox. glutathione@25.035-qhpos	Ox. glutathione	HMDB03337	0.06613	0.03292	0.14744	-0.2248	0.18021	-0.00864	-0.0239	-0.11661	-0.05276
2-oxovaleric acid@2.400-qmneg	2-oxovaleric acid	HMDB01865	NA	NA	NA	NA	NA	NA	NA	NA	NA
Aminocaproic acid@1.785-qmneg	Aminocaproic acid	HMDB01901	-0.10694	1.29089	0.10073	-0.09022	0.14706	-0.20725	-0.20014	-0.84725	-0.08688
Ascorbic acid@1.005-qmpos	Ascorbic acid	HMDB00044	0.27782	-0.14619	-0.01413	-0.04191	-0.13078	0.17746	0.24101	-0.03029	-0.33299
Indole-3-acrylic acid@6.616-qmpos	Indole-3-acrylic acid	HMDB00734	-0.20023	0.0409	0.37886	0.05378	0.32991	-0.22374	0.20622	-0.21845	-0.36725
NA = "Not Assessed"

## Sheet: Pathway topology liver
	Total Cmpd	Hits	Raw p	-LOG(p)	Holm adjust	FDR	Impact
Phenylalanine, tyrosine and tryptophan biosynthesis	4	2	0.033878	3.385	1	0.17818	1
Linoleic acid metabolism	6	1	0.036865	3.3005	1	0.17818	1
alpha-Linolenic acid metabolism	9	2	0.093759	2.367	1	0.29268	1
D-Glutamine and D-glutamate metabolism	5	3	0.25879	1.3517	1	0.37525	1
Valine, leucine and isoleucine biosynthesis	11	3	0.46641	0.7627	1	0.54103	0.99999
Alanine, aspartate and glutamate metabolism	24	9	0.35287	1.0417	1	0.45089	0.78269
Taurine and hypotaurine metabolism	8	4	0.20112	1.6039	1	0.31143	0.71428
Glycine, serine and threonine metabolism	31	10	0.13668	1.9901	1	0.29268	0.59903
Glutathione metabolism	26	11	0.29319	1.2269	1	0.39547	0.53625
Arginine and proline metabolism	44	18	0.0085635	4.7602	0.45386	0.08278	0.52144
Pentose and glucuronate interconversions	16	5	0.18483	1.6883	1	0.30629	0.46666
Nicotinate and nicotinamide metabolism	13	5	0.18221	1.7026	1	0.30629	0.44643
beta-Alanine metabolism	17	7	0.10866	2.2195	1	0.29268	0.44444
Phenylalanine metabolism	11	2	0.033878	3.385	1	0.17818	0.40741
Methane metabolism	9	2	0.10275	2.2754	1	0.29268	0.4
Ascorbate and aldarate metabolism	9	4	0.38737	0.94836	1	0.47804	0.4
Purine metabolism	68	17	0.03157	3.4555	1	0.17818	0.35868
Riboflavin metabolism	11	3	0.15643	1.8551	1	0.29268	0.33333
Arachidonic acid metabolism	36	1	0.56236	0.57561	1	0.60402	0.32601
Tryptophan metabolism	40	4	0.062086	2.7792	1	0.277	0.28702
Fatty acid metabolism	39	4	0.013703	4.2902	0.69884	0.099345	0.25723
Fatty acid elongation in mitochondria	27	2	0.13083	2.0339	1	0.29268	0.25167
Cysteine and methionine metabolism	27	5	6.0055e-05	9.7202	0.0034832	0.0034832	0.2497
Histidine metabolism	15	3	0.11073	2.2006	1	0.29268	0.24194
Pentose phosphate pathway	19	1	0.0009823	6.9256	0.055991	0.028487	0.24174
Pyruvate metabolism	23	5	0.12681	2.0651	1	0.29268	0.22125
Primary bile acid biosynthesis	46	7	0.78754	0.23884	1	0.80136	0.18578
Citrate cycle (TCA cycle)	20	6	0.15562	1.8603	1	0.29268	0.184
Glycerophospholipid metabolism	30	5	0.20404	1.5894	1	0.31143	0.15741
Glycolysis or Gluconeogenesis	26	3	0.16396	1.8081	1	0.29718	0.14495
Starch and sucrose metabolism	19	4	0.4196	0.86845	1	0.5022	0.14048
Tyrosine metabolism	44	2	0.69984	0.3569	1	0.72484	0.14045
Glycerolipid metabolism	18	2	0.12624	2.0696	1	0.29268	0.13031
Aminoacyl-tRNA biosynthesis	69	18	0.26841	1.3152	1	0.3797	0.12903
Inositol phosphate metabolism	28	3	0.15338	1.8749	1	0.29268	0.11163
Pyrimidine metabolism	41	8	0.3435	1.0686	1	0.45089	0.10553
Galactose metabolism	26	5	0.50916	0.675	1	0.57904	0.08983
Glyoxylate and dicarboxylate metabolism	18	3	0.14784	1.9116	1	0.29268	0.06452
Steroid biosynthesis	35	1	0.53213	0.63087	1	0.58233	0.05394
Valine, leucine and isoleucine degradation	38	5	0.42428	0.85737	1	0.5022	0.0488
Sphingolipid metabolism	21	3	0.291	1.2344	1	0.39547	0.04512
Amino sugar and nucleotide sugar metabolism	37	2	0.25121	1.3815	1	0.37359	0.03306
Butanoate metabolism	22	6	0.0073037	4.9194	0.3944	0.08278	0.02899
Fatty acid biosynthesis	43	2	0.13083	2.0339	1	0.29268	0.02598
Porphyrin and chlorophyll metabolism	27	3	0.094501	2.3591	1	0.29268	0.02205
Pantothenate and CoA biosynthesis	15	5	0.68527	0.37795	1	0.72265	0.02041
Steroid hormone biosynthesis	72	1	0.53213	0.63087	1	0.58233	0.01689
Lysine degradation	23	5	0.17896	1.7206	1	0.30629	0.01471
Propanoate metabolism	20	4	0.0057575	5.1573	0.31666	0.08278	0.00862
Synthesis and degradation of ketone bodies	5	2	0.0056474	5.1766	0.31625	0.08278	0
Biosynthesis of unsaturated fatty acids	42	11	0.010176	4.5877	0.52917	0.084318	0
Biotin metabolism	5	1	0.099033	2.3123	1	0.29268	0
Cyanoamino acid metabolism	6	2	0.10275	2.2754	1	0.29268	0
Nitrogen metabolism	9	4	0.13479	2.004	1	0.29268	0
Terpenoid backbone biosynthesis	15	1	0.14671	1.9193	1	0.29268	0
Lysine biosynthesis	4	2	0.19305	1.6448	1	0.31103	0
Selenoamino acid metabolism	15	1	0.3576	1.0283	1	0.45089	0
Ubiquinone and other terpenoid-quinone biosynthesis	3	1	0.82667	0.19035	1	0.82667	0
