# Supplementary material for: The flavonoid 4,4′-dimethoxychalcone promotes autophagy-dependent longevity across species
Source: Nat Commun. 2019 Feb 19;10:651. doi: 10.1038/s41467-019-08555-w (PMC6381180; doi:10.1038/s41467-019-08555-w)
Supplement: Supplementary file 8 — Source Data [file 41467_2019_8555_MOESM8_ESM.xlsx]

## Sheet: Figure 1b
Figure 1b
Compound	Concentration	AUC (PI fluorescence day 1-5) normalised to Ctrl.	Survival (Z-score)		Endpoint OD600 at day 3 normalised to Ctrl.	Outgrowth (Z-score)
(-)-Epicatechin	50 µM	1.05105	-0.110397		0.963427	-0.217292
(-)-Epicatechin gallate	50 µM	1.12738	-0.54087		1.00142	0.187338
(-)-Epigallocatechin	50 µM	1.02187	0.0541757		0.995795	0.127468
(-)-Epigallocatechingallate	50 µM	0.955255	0.429893		0.999214	0.163878
(-)-Homoeriodictyol	50 µM	0.864351	0.942578		0.9677	-0.171781
(+)-Catechin	50 µM	1.04433	-0.0724959		1.00461	0.2214
(+/-)-Equol	50 µM	0.941265	0.508795		1.23749	2.70181
2,3-Dimethoxy-2'-hydroxychalcone	50 µM	1.05664	-0.141875		0.919633	-0.683749
2',4-Dihydroxy-4',6'-dimethoxychalcone	50 µM	0.821592	1.18374		1.01287	0.309336
2',6'-Dihydroxy-4,4'-dimethoxychalcone	50 µM	0.921079	0.622645		0.871765	-1.19359
2',6'-Dihydroxy-4-methoxychalcone-4'-O-neohesperidoside	50 µM	1.00601	0.143625		0.986276	0.0260775
2'-Hydroxy-4,4',6'-trimethoxychalcone	50 µM	1.00538	0.147197		1.01004	0.279178
2'-Hydroxychalcone	50 µM	1.2659	-1.32211		1.03429	0.537455
2'-Hydroxyflavanone	50 µM	1.38925	-2.01779		1.01515	0.333586
2'-Methoxyflavone	50 µM	1.08819	-0.319852		0.973316	-0.111962
3',4',5,5',6,7-Hexamethoxyflavone	50 µM	0.899754	0.742911		1.03782	0.575082
3',4',5,7-Tetrahydroxy-3-methoxyflavone	50 µM	1.0705	-0.220059		1.0097	0.275624
3',4',7,8-Tetrahydroxyflavone	50 µM	1.16743	-0.766716		0.928834	-0.585739
3',4',7,8-Tetramethoxyflavone	50 µM	0.988259	0.24376		0.99623	0.132104
3',4',7-Trihydroxyflavone	50 µM	1.02703	0.0251063		1.06055	0.817204
3',4',7-Trimethoxyflavone	50 µM	0.81075	1.24488		0.910781	-0.778032
3',4'-Dihydroxyflavone	50 µM	1.22938	-1.1161		0.99352	0.103231
3',4'-Dimethoxyflavone	50 µM	1.35407	-1.81935		0.932623	-0.545383
3,5,7-Trihydroxy-3',4',5'-trimethoxyflavone	50 µM	1.08089	-0.278665		0.951589	-0.343373
3',5,7-Trihydroxy-3,4'-dimethoxyflavone	50 µM	1.08369	-0.294475		0.963234	-0.219345
3,6-Dihydroxyflavone	50 µM	0.879613	0.856504		0.939089	-0.476522
3,7-Dihydroxy-3',4',5'-trimethoxyflavone	50 µM	0.999382	0.181027		1.01017	0.28053
3-Methoxyflavone	50 µM	1.16544	-0.755535		1.05386	0.745871
4,4'-Dimethoxychalcone	50 µM	0.60303	2.41639		1.25053	2.84066
4',6,7-Trihydroxyisoflavone	50 µM	1.128	-0.544362		1.03269	0.52047
4',6,7-Trimethoxyisoflavone	50 µM	1.01701	0.0816152		0.994043	0.108803
4',7-Dimethoxyisoflavone	50 µM	0.944963	0.48794		0.968006	-0.168516
4-Deoxyphloridzin	50 µM	1.1159	-0.476108		0.996388	0.13378
4'-Hydroxychalcone	50 µM	0.803663	1.28485		0.987906	0.0434441
4-Hydroxychalcone	50 µM	0.824688	1.16627		1.00491	0.224513
4'-Hydroxyflavanone	50 µM	1.15475	-0.695245		1.04644	0.666863
4'-Methoxychalcone	50 µM	0.892512	0.783758		1.00999	0.278669
4-Methoxychalcone	50 µM	0.747572	1.60119		1.25931	2.93423
4'-Methoxyflavanone	50 µM	0.916794	0.646808		1.00596	0.235755
5,6-Benzoflavone	50 µM	1.30068	-1.51822		1.11226	1.36795
5,7-Dimethoxyflavonone	50 µM	1.16694	-0.764001		0.968729	-0.160819
5-Methoxyflavanone	50 µM	1.27182	-1.35546		1.06525	0.867225
5-Methoxyflavone	50 µM	1.72377	-3.90441		1.00467	0.222
5-Methyl-7-methoxyisoflavone	50 µM	1.39102	-2.02772		1.03471	0.54195
6,7 Dihydroxyflavone	50 µM	1.04792	-0.0927039		0.939992	-0.466898
6-Hydroxyflavanone	50 µM	1.05491	-0.132138		0.915317	-0.729718
6-Methoxyflavanone	50 µM	0.949981	0.459641		0.985958	0.0226948
6-Methoxyflavone	50 µM	1.10318	-0.40437		0.979343	-0.047764
6-Methoxyflavonol	50 µM	0.881996	0.843066		0.92345	-0.643086
6-Methoxyluteolin	50 µM	0.978136	0.300852		1.02593	0.448415
7,8-Benzoflavone	50 µM	1.30535	-1.5446		0.725821	-2.74806
7,8-Dimethoxyflavone	50 µM	1.17383	-0.802839		1.01737	0.357287
7-Hydroxy-5-methylflavone	50 µM	0.929828	0.573299		1.03733	0.569863
7-Hydroxyflavanone	50 µM	1.13876	-0.605022		1.03002	0.492044
7-Hydroxyflavonol	50 µM	0.998152	0.187962		1.01819	0.366026
7-Methoxyflavone	50 µM	1.11754	-0.485391		0.996221	0.132004
7-Methoxyflavonol	50 µM	0.973823	0.325174		0.98998	0.0655276
Apigenin-4',5,7-trimethylether	50 µM	0.884176	0.830769		0.957227	-0.283323
Apigenin-7-O-glucoside	50 µM	1.11384	-0.464497		1.04874	0.691433
Apigeninidin chloride	50 µM	0.950235	0.458209		0.980097	-0.0397305
Baicalein-5,6,7-trimethylether	50 µM	0.843836	1.05828		0.959566	-0.258409
Baicalein-7-methylether	50 µM	1.14291	-0.628463		0.968805	-0.160004
Baicalin	50 µM	1.02591	0.0313912		1.00605	0.236662
Bavachinin	50 µM	1.11146	-0.451059		0.981498	-0.0248097
Butein	50 µM	1.1331	-0.573095		0.975582	-0.0878288
Callistephin chloride	50 µM	0.95928	0.407194		1.03968	0.59493
Chalcone	50 µM	1.02457	0.0389963		1.02499	0.438434
Chrysoeriol	50 µM	1.11206	-0.454471		1.01258	0.306212
Cupressuflavone	50 µM	1.14661	-0.649291		0.991035	0.0767624
Cyanidin chloride	50 µM	0.706153	1.83479		1.01411	0.322582
Cyanidin-3-O-lathyroside chloride	50 µM	0.827476	1.15055		1.04509	0.652566
Cyanidin-3-O-sophoroside chloride	50 µM	0.931562	0.563523		1.04872	0.691198
Cyanin chloride	50 µM	0.949557	0.46203		1.03608	0.556574
Datiscetin	50 µM	1.27506	-1.37378		0.986512	0.0285946
Datiscin	50 µM	1.18512	-0.866527		1.01436	0.325234
Delphin chloride	50 µM	0.96184	0.392759		0.995057	0.119608
Delphinidin chloride	50 µM	0.748067	1.5984		0.916396	-0.718218
Didymin	50 µM	0.986024	0.256365		1.00988	0.277454
Dihydromyricetin	50 µM	0.951195	0.452792		1.00052	0.177816
Dihydrorobinetin	50 µM	0.967728	0.35955		0.997866	0.149521
Diosmetin	50 µM	1.05831	-0.151339		0.789441	-2.07044
Eriocitrin	50 µM	0.959267	0.407267		1.00646	0.241075
Eriodictyol	50 µM	1.43302	-2.26462		0.965916	-0.190777
Eupatorin	50 µM	0.883514	0.834506		0.945267	-0.410708
Eupatorin-5-methylether	50 µM	0.990772	0.229587		0.940873	-0.457516
Fisetin	50 µM	1.44344	-2.32337		1.08911	1.12135
Fisetinidin chloride	50 µM	0.914153	0.661705		1.05166	0.722521
Flavanomarein	50 µM	1.00066	0.1738		1.02591	0.448236
Flavanone	50 µM	1.22754	-1.10575		1.02708	0.460707
Flavone	50 µM	1.02698	0.0254054		0.968442	-0.163877
Fustin	50 µM	0.90473	0.714847		1.01143	0.294031
Gardenin A	50 µM	0.97101	0.341042		0.679462	-3.24183
Genistein-4',7-dimethylether	50 µM	0.845002	1.0517		0.445928	-5.72924
Genistein-7-O-glucoronide	50 µM	0.98581	0.257571		0.977197	-0.0706193
Genistin	50 µM	0.853962	1.00117		0.966409	-0.185531
Geraldol	50 µM	1.07944	-0.270475		1.01293	0.310003
Glycitein	50 µM	0.942502	0.501823		1.01169	0.296781
Glycitin	50 µM	0.98744	0.248378		0.940139	-0.465335
Hamamelitannin	50 µM	1.05766	-0.147646		0.750808	-2.48192
Hinokiflavone	50 µM	1.05927	-0.156735		1.05891	0.799705
Homobutein	50 µM	1.38368	-1.98638		0.934945	-0.520652
Homoeriodictyol	50 µM	1.11802	-0.488058		0.944915	-0.41446
Ideain chloride	50 µM	0.725115	1.72785		1.03131	0.505744
Ipriflavone	50 µM	0.83003	1.13615		1.14187	1.6833
Isoliquiritigenin	50 µM	2.07104	-5.86296		0.984654	0.00880651
Isorhamnetin	50 µM	1.42148	-2.19953		1.01633	0.346188
Isorhamnetin-3-O-glucoside	50 µM	0.94171	0.506286		1.01463	0.328082
Isorhamnetin-3-O-rutinoside	50 µM	1.00348	0.157901		0.953129	-0.326976
Isorhoifolin	50 µM	1.00442	0.15264		1.08266	1.05265
Isosakuranetin	50 µM	0.920481	0.626017		1.07336	0.953573
Isovitexin	50 µM	1.12398	-0.52171		0.971895	-0.127097
Kaempferide	50 µM	0.933031	0.555234		0.978528	-0.0564514
Kaempferol-3,4',7-trimethylether	50 µM	1.00326	0.15916		0.985903	0.022104
Kaempferol-3-O-glucoside	50 µM	1.24064	-1.17962		0.978476	-0.0569981
Kaempferol-3-O-glucuronide	50 µM	0.896018	0.76398		0.911559	-0.769746
Kaempferol-3-O-rutinoside	50 µM	1.09794	-0.374831		1.05433	0.750968
Kaempferol-7-O-neohesperidoside	50 µM	1.0318	-0.00182239		0.98664	0.0299509
Karanjin	50 µM	0.87111	0.90446		1.0033	0.207423
Keracyanin chloride	50 µM	0.841878	1.06932		0.946695	-0.395507
Kuromanin chloride	50 µM	0.782241	1.40566		1.0393	0.590827
Laricitrin	50 µM	1.16425	-0.748823		0.96464	-0.204371
Liquiritigenin	50 µM	1.12999	-0.555596		1.02675	0.457157
Luteolin	50 µM	0.9728	0.330947		0.979296	-0.0482667
Luteolin tetramethylether	50 µM	1.08216	-0.285852		1.00454	0.220578
Luteolin-3',7-di-O-glucoside	50 µM	0.978141	0.300825		0.99815	0.152553
Luteolin-4'-O-glucoside	50 µM	0.987262	0.249381		0.990417	0.0701856
Luteolin-7-O-glucoside	50 µM	1.01061	0.117701		0.985386	0.0165953
Luteolinidin chloride	50 µM	0.844264	1.05587		0.737609	-2.6225
Malvidin chloride	50 µM	0.945787	0.483294		0.950329	-0.356796
Malvin chloride	50 µM	1.134	-0.578191		0.944729	-0.416442
Marein	50 µM	0.964837	0.375855		0.976445	-0.0786301
Maritimein	50 µM	0.969534	0.349365		1.03696	0.565878
Myricitrin	50 µM	1.04807	-0.0935616		1.05961	0.807153
Myrtillin chloride	50 µM	0.728596	1.70822		1.03481	0.543036
Naringenin-7-O-glucoside	50 µM	1.34585	-1.77301		1.11493	1.39641
Naringin	50 µM	1.09307	-0.347353		0.741538	-2.58065
Narirutin	50 µM	0.925716	0.596491		0.549786	-4.62304
Neodiosmin	50 µM	0.962967	0.386404		0.934143	-0.529197
Neoeriocitrin	50 µM	1.09914	-0.381593		1.08131	1.03825
Neohesperidin dihydrochalcone	50 µM	1.14643	-0.648284		0.819174	-1.75375
Oenin chloride	50 µM	0.9536	0.439229		1.03855	0.582897
Ononin	50 µM	1.14916	-0.663676		0.969343	-0.154278
Orientin	50 µM	1.06345	-0.180319		1.04214	0.621048
Pelargonidin chloride	50 µM	0.938843	0.522454		0.984046	0.00233047
Pelargonin chloride	50 µM	0.979737	0.291821		1.11367	1.38297
Peonidin chloride	50 µM	0.879897	0.854905		1.02673	0.456913
Phloretin	50 µM	0.969929	0.347139		1.00572	0.233196
Phloridzin	50 µM	0.980681	0.2865		0.970902	-0.137668
Pinocembrin	50 µM	0.770815	1.47011		1.05983	0.809515
Pinocembrin-7-methylether	50 µM	0.931733	0.562556		1.02355	0.423128
Poncirin	50 µM	1.07729	-0.258345		1.04498	0.651291
Pratol	50 µM	1.03143	0.000254887		0.95643	-0.291812
Prunetin	50 µM	0.98269	0.275166		1.02445	0.432671
Quercetagetin	50 µM	0.808988	1.25482		0.985006	0.0125475
Quercetin-3,4,7,3',4'-pentamethylether	50 µM	1.07971	-0.272031		0.966287	-0.186829
Quercetin-3,4'-di-O-glucoside	50 µM	1.07719	-0.257773		0.976442	-0.078662
Quercetin-3-O-glucopyranoside	50 µM	1.05349	-0.124129		0.897187	-0.922815
Quercetin-3-O-glucose-6''-acetate	50 µM	0.904729	0.714852		0.916363	-0.718574
Quercitrin	50 µM	1.02702	0.0251505		1.0875	1.10418
Resveratrol	50 µM	0.961553	0.394376		0.967958	-0.169025
Rhamnazin	50 µM	1.08668	-0.311301		0.957641	-0.27892
Rhamnetin	50 µM	1.02726	0.0238165		0.971245	-0.134016
Robinetinidin chloride	50 µM	0.968902	0.352926		0.974355	-0.100895
Robinin	50 µM	0.972281	0.333873		0.961505	-0.237762
Saponarin	50 µM	1.2915	-1.4665		0.990376	0.0697503
Sieboldin	50 µM	0.969673	0.348578		0.979324	-0.0479728
Sissotrin	50 µM	0.963643	0.38259		1.02233	0.410091
Spiraeoside	50 µM	1.21934	-1.05948		0.877052	-1.13728
Syringetin	50 µM	1.02867	0.0158666		0.921585	-0.662951
Tricetin	50 µM	0.97521	0.317355		1.02365	0.424149
Trilobatin	50 µM	0.821761	1.18278		0.979368	-0.0475024
Xanthohumol	50 µM	1.15834	-0.715445		0.754634	-2.44117

## Sheet: Figure 1c
Figure 1c
Compound	Concentration	AUC (DHE fluorescence day 1-5) normalised to Ctrl.	ROS (O2-) reduction (Z-score)
(-)-Epicatechin	50 µM	1.03639	0.0628138
(-)-Epicatechin gallate	50 µM	1.07275	-0.117959
(-)-Epigallocatechin	50 µM	1.19189	-0.710153
(-)-Epigallocatechingallate	50 µM	0.9236	0.62345
(-)-Homoeriodictyol	50 µM	0.951073	0.48689
(+)-Catechin	50 µM	1.03857	0.0519539
(+/-)-Equol	50 µM	0.994861	0.269229
2,3-Dimethoxy-2'-hydroxychalcone	50 µM	0.986628	0.310154
2',4-Dihydroxy-4',6'-dimethoxychalcone	50 µM	0.867061	0.904493
2',6'-Dihydroxy-4,4'-dimethoxychalcone	50 µM	0.921079	0.635983
2',6'-Dihydroxy-4-methoxychalcone-4'-O-neohesperidoside	50 µM	0.990427	0.29127
2'-Hydroxy-4,4',6'-trimethoxychalcone	50 µM	1.04446	0.0227083
2'-Hydroxychalcone	50 µM	1.28524	-1.17416
2'-Hydroxyflavanone	50 µM	1.28007	-1.14846
2'-Methoxyflavone	50 µM	1.03847	0.0524618
3',4',5,5',6,7-Hexamethoxyflavone	50 µM	0.806924	1.20342
3',4',5,7-Tetrahydroxy-3-methoxyflavone	50 µM	1.03186	0.085334
3',4',7,8-Tetrahydroxyflavone	50 µM	1.20031	-0.752008
3',4',7,8-Tetramethoxyflavone	50 µM	0.950729	0.4886
3',4',7-Trihydroxyflavone	50 µM	0.992085	0.283028
3',4',7-Trimethoxyflavone	50 µM	0.771302	1.38049
3',4'-Dihydroxyflavone	50 µM	1.22343	-0.866917
3',4'-Dimethoxyflavone	50 µM	1.35247	-1.50836
3,5,7-Trihydroxy-3',4',5'-trimethoxyflavone	50 µM	0.990004	0.293372
3',5,7-Trihydroxy-3,4'-dimethoxyflavone	50 µM	1.09928	-0.249836
3,6-Dihydroxyflavone	50 µM	0.808969	1.19325
3,7-Dihydroxy-3',4',5'-trimethoxyflavone	50 µM	0.945601	0.514087
3-Methoxyflavone	50 µM	1.07923	-0.150169
4,4'-Dimethoxychalcone	50 µM	0.603327	2.21545
4',6,7-Trihydroxyisoflavone	50 µM	1.19614	-0.731266
4',6,7-Trimethoxyisoflavone	50 µM	0.975171	0.367102
4',7-Dimethoxyisoflavone	50 µM	0.889841	0.791255
4-Deoxyphloridzin	50 µM	1.16992	-0.600926
4'-Hydroxychalcone	50 µM	0.986811	0.309245
4-Hydroxychalcone	50 µM	1.01522	0.168024
4'-Hydroxyflavanone	50 µM	1.23863	-0.942469
4'-Methoxychalcone	50 µM	0.879869	0.840824
4-Methoxychalcone	50 µM	0.74343	1.51903
4'-Methoxyflavanone	50 µM	1.06175	-0.0632736
5,6-Benzoflavone	50 µM	1.20409	-0.770812
5,7-Dimethoxyflavonone	50 µM	1.19396	-0.72044
5-Methoxyflavanone	50 µM	1.1598	-0.550641
5-Methoxyflavone	50 µM	1.75467	-3.50759
5-Methyl-7-methoxyisoflavone	50 µM	1.3322	-1.40762
6,7 Dihydroxyflavone	50 µM	0.944372	0.520195
6-Hydroxyflavanone	50 µM	0.991117	0.287839
6-Methoxyflavanone	50 µM	1.07544	-0.131301
6-Methoxyflavone	50 µM	1.12985	-0.401761
6-Methoxyflavonol	50 µM	0.897787	0.751758
6-Methoxyluteolin	50 µM	1.01305	0.178821
7,8-Benzoflavone	50 µM	1.28143	-1.15525
7,8-Dimethoxyflavone	50 µM	1.09881	-0.247468
7-Hydroxy-5-methylflavone	50 µM	0.872077	0.879558
7-Hydroxyflavanone	50 µM	1.27791	-1.13772
7-Hydroxyflavonol	50 µM	1.12344	-0.369916
7-Methoxyflavone	50 µM	1.0665	-0.0868932
7-Methoxyflavonol	50 µM	1.04458	0.0220666
Apigenin-4',5,7-trimethylether	50 µM	0.805148	1.21225
Apigenin-7-O-glucoside	50 µM	1.12255	-0.365477
Apigeninidin chloride	50 µM	1.10586	-0.282512
Baicalein-5,6,7-trimethylether	50 µM	0.759097	1.44116
Baicalein-7-methylether	50 µM	1.20118	-0.756333
Baicalin	50 µM	0.991032	0.288263
Bavachinin	50 µM	1.087	-0.188787
Butein	50 µM	0.964233	0.421471
Callistephin chloride	50 µM	0.953671	0.473976
Chalcone	50 µM	1.22426	-0.871038
Chrysoeriol	50 µM	1.0739	-0.123663
Cupressuflavone	50 µM	1.0954	-0.230514
Cyanidin chloride	50 µM	0.726472	1.60333
Cyanidin-3-O-lathyroside chloride	50 µM	0.753966	1.46666
Cyanidin-3-O-sophoroside chloride	50 µM	0.940425	0.539814
Cyanin chloride	50 µM	1.24612	-0.979732
Datiscetin	50 µM	1.09075	-0.207404
Datiscin	50 µM	1.01755	0.156464
Delphin chloride	50 µM	1.01685	0.159933
Delphinidin chloride	50 µM	0.872554	0.877185
Didymin	50 µM	0.917186	0.655332
Dihydromyricetin	50 µM	0.960222	0.441409
Dihydrorobinetin	50 µM	1.0082	0.202917
Diosmetin	50 µM	1.08314	-0.169593
Eriocitrin	50 µM	1.10894	-0.29783
Eriodictyol	50 µM	1.11092	-0.307654
Eupatorin	50 µM	0.860129	0.938948
Eupatorin-5-methylether	50 µM	0.935138	0.566094
Fisetin	50 µM	1.30278	-1.26139
Fisetinidin chloride	50 µM	1.01204	0.183854
Flavanomarein	50 µM	0.923936	0.621781
Flavanone	50 µM	1.67906	-3.13174
Flavone	50 µM	1.45835	-2.03466
Fustin	50 µM	0.971867	0.383526
Gardenin A	50 µM	1.08378	-0.172768
Genistein-4',7-dimethylether	50 µM	0.976143	0.36227
Genistein-7-O-glucoronide	50 µM	1.18909	-0.696222
Genistin	50 µM	0.891599	0.78252
Geraldol	50 µM	1.02846	0.102228
Glycitein	50 µM	0.999986	0.243755
Glycitin	50 µM	1.20419	-0.771315
Hamamelitannin	50 µM	1.16058	-0.554499
Hinokiflavone	50 µM	0.925087	0.616058
Homobutein	50 µM	1.16	-0.55166
Homoeriodictyol	50 µM	1.06023	-0.055686
Ideain chloride	50 µM	0.87236	0.878153
Ipriflavone	50 µM	0.907871	0.701635
Isoliquiritigenin	50 µM	2.41837	-6.8067
Isorhamnetin	50 µM	1.35723	-1.53202
Isorhamnetin-3-O-glucoside	50 µM	0.823895	1.11906
Isorhamnetin-3-O-rutinoside	50 µM	0.926114	0.610952
Isorhoifolin	50 µM	1.03278	0.0807665
Isosakuranetin	50 µM	0.828144	1.09794
Isovitexin	50 µM	1.07217	-0.115031
Kaempferide	50 µM	1.01279	0.180103
Kaempferol-3,4',7-trimethylether	50 µM	1.0604	-0.0565466
Kaempferol-3-O-glucoside	50 µM	1.14228	-0.463535
Kaempferol-3-O-glucuronide	50 µM	1.15253	-0.514516
Kaempferol-3-O-rutinoside	50 µM	1.09592	-0.233109
Kaempferol-7-O-neohesperidoside	50 µM	1.07474	-0.127851
Karanjin	50 µM	0.881793	0.831259
Keracyanin chloride	50 µM	0.943412	0.524969
Kuromanin chloride	50 µM	0.875072	0.864672
Laricitrin	50 µM	1.72578	-3.36397
Liquiritigenin	50 µM	0.9257	0.613012
Luteolin	50 µM	1.15689	-0.536189
Luteolin tetramethylether	50 µM	1.11953	-0.350486
Luteolin-3',7-di-O-glucoside	50 µM	0.809577	1.19023
Luteolin-4'-O-glucoside	50 µM	0.903551	0.72311
Luteolin-7-O-glucoside	50 µM	1.22949	-0.897062
Luteolinidin chloride	50 µM	0.885902	0.810837
Malvidin chloride	50 µM	1.14059	-0.455164
Malvin chloride	50 µM	1.10173	-0.261997
Marein	50 µM	1.10487	-0.27758
Maritimein	50 µM	1.05854	-0.0472994
Myricitrin	50 µM	1.1359	-0.431822
Myrtillin chloride	50 µM	0.760544	1.43396
Naringenin-7-O-glucoside	50 µM	1.23638	-0.931287
Naringin	50 µM	1.10641	-0.285237
Narirutin	50 µM	1.05319	-0.0207189
Neodiosmin	50 µM	0.905388	0.713977
Neoeriocitrin	50 µM	1.16681	-0.585507
Neohesperidin dihydrochalcone	50 µM	1.18583	-0.68002
Oenin chloride	50 µM	1.0262	0.113464
Ononin	50 µM	1.03283	0.0804913
Orientin	50 µM	0.962285	0.431156
Pelargonidin chloride	50 µM	1.01403	0.173945
Pelargonin chloride	50 µM	0.912517	0.67854
Peonidin chloride	50 µM	0.95342	0.475221
Phloretin	50 µM	0.933177	0.575843
Phloridzin	50 µM	0.980681	0.339716
Pinocembrin	50 µM	0.676414	1.85215
Pinocembrin-7-methylether	50 µM	1.03742	0.0576542
Poncirin	50 µM	1.16904	-0.596585
Pratol	50 µM	0.886668	0.807031
Prunetin	50 µM	1.02298	0.129445
Quercetagetin	50 µM	0.868302	0.898323
Quercetin-3,4,7,3',4'-pentamethylether	50 µM	1.10653	-0.285857
Quercetin-3,4'-di-O-glucoside	50 µM	0.926737	0.607858
Quercetin-3-O-glucopyranoside	50 µM	0.987392	0.306353
Quercetin-3-O-glucose-6''-acetate	50 µM	0.864573	0.916859
Quercitrin	50 µM	0.983957	0.323431
Resveratrol	50 µM	0.961553	0.434794
Rhamnazin	50 µM	1.07415	-0.124889
Rhamnetin	50 µM	0.875235	0.86386
Robinetinidin chloride	50 µM	1.02579	0.115501
Robinin	50 µM	0.999022	0.248543
Saponarin	50 µM	1.18412	-0.671515
Sieboldin	50 µM	0.969673	0.39443
Sissotrin	50 µM	0.954757	0.468576
Spiraeoside	50 µM	1.36798	-1.58546
Syringetin	50 µM	1.29967	-1.24589
Tricetin	50 µM	1.03204	0.0844001
Trilobatin	50 µM	0.785098	1.31191
Xanthohumol	50 µM	1.21234	-0.811815

## Sheet: Figure 1d
Figure 1d
Independent biological replicate	Condition	Concentration	AnnexinV (%)	AnnexinV+PI (%)	PI (%)	unstained (%)	Sum stained (%)
1	Ctrl.	-	6.2	8.1	17.2	68.5	31.5
2	Ctrl.	-	6.1	6.5	17.4	69.9	30
3	Ctrl.	-	6	7.3	16.5	70.2	29.8
4	Ctrl.	-	6.1	7.6	17.1	69.3	30.8
5	Ctrl.	-	6.3	5.6	16	72.1	27.9
6	Ctrl.	-	6.4	5.9	17	70.8	29.3
7	Ctrl.	-	7.3	5.8	17.2	69.7	30.3
8	Ctrl.	-	6.2	6.2	17.1	70.5	29.5
9	Ctrl.	-	6.2	7.6	15.3	70.8	29.1
10	Ctrl.	-	6.8	7	16.3	69.9	30.1
11	Ctrl.	-	5.7	6.6	15.9	71.8	28.2
12	Ctrl.	-	5.8	6.8	17.1	70.3	29.7
13	Ctrl.	-	5.4	8.5	12.3	73.7	26.2
14	Ctrl.	-	6.8	8.6	12.2	72.3	27.6
15	Ctrl.	-	7	10.1	13.2	69.7	30.3
16	Ctrl.	-	8.2	10.1	13.9	67.7	32.2
17	Ctrl.	-	7.9	11.3	13.6	67.3	32.8
18	Ctrl.	-	7.5	7.2	10	75.3	24.7
1	DMC	100 µM	2.5	3.6	11.7	82.2	17.8
2	DMC	100 µM	2.8	3.9	12.1	81.2	18.8
3	DMC	100 µM	3.3	4.1	13	79.6	20.4
4	DMC	100 µM	3.2	4.2	12.4	80.2	19.8
5	DMC	100 µM	2.4	2.3	13.5	81.8	18.2
6	DMC	100 µM	2.6	3.7	11.7	82	18
7	DMC	100 µM	2.4	3.6	11.2	82.8	17.2
8	DMC	100 µM	2.9	4.1	11.8	81.2	18.8
9	DMC	100 µM	2.9	4.2	13.2	79.7	20.3
10	DMC	100 µM	3.1	4.4	13.2	79.4	20.7
11	DMC	100 µM	3.1	4.3	13.2	79.3	20.6
12	DMC	100 µM	2.9	4	13.1	80.1	20
13	DMC	100 µM	4.1	5.7	9.5	80.6	19.3
14	DMC	100 µM	4.8	6.2	8.9	80.1	19.9
15	DMC	100 µM	5.1	6	9	79.8	20.1
16	DMC	100 µM	4.7	5.7	9	80.7	19.4
17	DMC	100 µM	4.1	4.8	8.4	82.7	17.3
18	DMC	100 µM	4.8	6.1	7.7	81.3	18.6

## Sheet: Figure 1e
Figure 1e
			ROS (O2-) accumulation (% population)
Independent biological replicate	Condition	Concentration	Day 1	Day 2	Day 3	Day 4	Day 5	Day 7
1	Ctrl.	-	5.2	15.3	20.8	23.9	40.3	52.4
2	Ctrl.	-	5	13.9	20.4	23.7	34.3	50
3	Ctrl.	-	5.4	13.9	20.1	24.4	36.9	43.3
4	Ctrl.	-	4.8	13.1	19.7	22.7	27	35.7
5	Ctrl.	-	5.1	14.3	20.1	22.2	29.6	42.2
6	Ctrl.	-	5.1	15.3	19.5	22	33.4	38.5
1	DMC	100 µM	1.5	6.9	13.2	17.9	24.9	26.9
2	DMC	100 µM	1.3	7	12.9	18.2	26.6	30.9
3	DMC	100 µM	1.6	6.9	12.5	16.8	25.2	29.3
4	DMC	100 µM	1.5	6.8	12.5	15.8	21.9	28
5	DMC	100 µM	1.5	7.1	13.7	16.1	23	27.2
6	DMC	100 µM	1.4	6.7	12.9	15.1	23.1	26.6

## Sheet: Figure 1f
Figure 1f
			Survival (% of mean of Ctrl. at day 1)
Independent biological replicate	Condition	Concentration	Day 1	Day 2	Day 3	Day 4	Day 5	Day 7
1	Ctrl.	-	92.487	90.5244	57.651	51.0273	43.1769	13.9834
2	Ctrl.	-	102.3	93.7136	69.6719	53.2352	41.4597	13.2475
3	Ctrl.	-	108.433	89.2978	62.3122	51.0273	40.7237	11.7755
4	Ctrl.	-	94.9402	85.8632	61.5762	47.8381	45.3849	14.7194
5	Ctrl.	-	122.416	92.487	71.3891	65.5014	52.9899	40.2331
6	Ctrl.	-	92.2416	93.4683	66.9733	62.5575	41.4597	9.32229
7	Ctrl.	-	94.9402	84.3913	56.1791	60.1043	52.7446	25.2683
8	Ctrl.	-	92.2416	80.4661	71.6345	62.3122	40.4784	14.2288
1	DMC	100 µM	93.2229	91.9963	79.4848	70.4079	50.782	30.6654
2	DMC	100 µM	99.6013	95.4308	82.674	66.9733	60.1043	38.0251
3	DMC	100 µM	105.734	92.7323	92.2416	70.4079	63.7841	30.1748
4	DMC	100 µM	126.587	88.5618	77.0316	73.3517	52.0086	32.3827
5	DMC	100 µM	96.6575	99.6013	79.4848	76.5409	65.5014	52.9899
6	DMC	100 µM	96.1668	83.9006	74.0877	75.069	61.3309	27.2309
7	DMC	100 µM	101.809	99.356	89.7884	78.0129	60.3496	49.31
8	DMC	100 µM	104.753	95.1855	81.9381	76.2956	58.6323	59.123

## Sheet: Figure 1j
Figure 1j
Independent biological replicate	Condition	Concentration	Survival (colony number)
1	Ctrl.	-	32
2	Ctrl.	-	1
3	Ctrl.	-	55
4	Ctrl.	-	25
5	Ctrl.	-	10
6	Ctrl.	-	15
7	Ctrl.	-	4
8	Ctrl.	-	42
9	Ctrl.	-	29
10	Ctrl.	-	0
11	Ctrl.	-	0
1	DMC	50 µM	108
2	DMC	50 µM	247
3	DMC	50 µM	78
4	DMC	50 µM	38
5	DMC	50 µM	18
6	DMC	50 µM	84
7	DMC	50 µM	268
8	DMC	50 µM	62
9	DMC	50 µM	10
10	DMC	50 µM	142
11	DMC	50 µM	72

## Sheet: Figure 2b
Figure 2b
Independent biological replicate	Condition	Concentration	Autophagic flux (Free GFP to GAPDH ratio) normalised to mean of Ctrl.
1	Ctrl.	-
2	Ctrl.	-	0.627229
3	Ctrl.	-	1.2737
4	Ctrl.	-	1.38772
5	Ctrl.	-	3.07061
6	Ctrl.	-	0.457436
7	Ctrl.	-	0.207439
8	Ctrl.	-	0.264517
9	Ctrl.	-	0.954631
10	Ctrl.	-	0.627175
11	Ctrl.	-	1.2476
12	Ctrl.	-	1.17059
13	Ctrl.	-	1.62204
14	Ctrl.	-	0.859491
15	Ctrl.	-	1.02411
16	Ctrl.	-	0.494358
17	Ctrl.	-	1.55736
18	Ctrl.	-	0.876738
19	Ctrl.	-	0.565898
1	DMC	100 µM	2.32038
2	DMC	100 µM	0.861153
3	DMC	100 µM	3.27478
4	DMC	100 µM	2.04578
5	DMC	100 µM	5.19735
6	DMC	100 µM	3.30044
7	DMC	100 µM	2.83125
8	DMC	100 µM	2.53989
9	DMC	100 µM	0.991435
10	DMC	100 µM	0.750349
11	DMC	100 µM	1.40436
12	DMC	100 µM	0.98834
13	DMC	100 µM	1.47671
14	DMC	100 µM	1.03192
15	DMC	100 µM	0.866379
16	DMC	100 µM	0.449497
17	DMC	100 µM	10.5914

## Sheet: Figure 2d
Figure 2d
Independent biological replicate	Condition	Concentration	Vacuolar ALP activity (RFU*µg protein-1)
1	Ctrl.	-	1348.54
2	Ctrl.	-	1138.38
3	Ctrl.	-	1026.71
4	Ctrl.	-	1217.21
5	Ctrl.	-	2070.31
6	Ctrl.	-	1401.31
7	Ctrl.	-	1380.81
8	Ctrl.	-	1782.06
9	Ctrl.	-	1409.06
10	Ctrl.	-	2425.39
11	Ctrl.	-	1854.89
1	DMC	100 µM	2469.25
2	DMC	100 µM	2529.25
3	DMC	100 µM	2466.92
4	DMC	100 µM	2733.75
5	DMC	100 µM	4783.31
6	DMC	100 µM	4633.56
7	DMC	100 µM	4007.56
8	DMC	100 µM	4196.31
9	DMC	100 µM	3864.44
10	DMC	100 µM	4412.94
11	DMC	100 µM	5496.44

## Sheet: Figure 2e
Figure 2e
Animal #	Condition	Concentration	Autophagy induction (mCherry::lgg1 foci per animal)
1	Ctrl.	-	94
2	Ctrl.	-	34
3	Ctrl.	-	33
4	Ctrl.	-	25
5	Ctrl.	-	35
6	Ctrl.	-	35
7	Ctrl.	-	38
8	Ctrl.	-	51
9	Ctrl.	-	18
10	Ctrl.	-	42
11	Ctrl.	-	95
12	Ctrl.	-	109
13	Ctrl.	-	51
14	Ctrl.	-	42
15	Ctrl.	-	98
16	Ctrl.	-	71
17	Ctrl.	-	101
18	Ctrl.	-	31
19	Ctrl.	-	18
20	Ctrl.	-	98
21	Ctrl.	-	81
22	Ctrl.	-	34
23	Ctrl.	-	33
24	Ctrl.	-	28
25	Ctrl.	-	55
26	Ctrl.	-	42
27	Ctrl.	-	38
28	Ctrl.	-	31
29	Ctrl.	-	31
30	Ctrl.	-	30
31	Ctrl.	-	19
32	Ctrl.	-	141
33	Ctrl.	-	61
34	Ctrl.	-	54
35	Ctrl.	-	54
36	Ctrl.	-	41
37	Ctrl.	-	51
38	Ctrl.	-	21
39	Ctrl.	-	72
40	Ctrl.	-	57
41	Ctrl.	-	13
42	Ctrl.	-	13
43	Ctrl.	-	6
44	Ctrl.	-	19
45	Ctrl.	-	60
46	Ctrl.	-	10
47	Ctrl.	-	27
48	Ctrl.	-	12
49	Ctrl.	-	27
50	Ctrl.	-	124
51	Ctrl.	-	100
52	Ctrl.	-	45
53	Ctrl.	-	52
54	Ctrl.	-	42
55	Ctrl.	-	69
56	Ctrl.	-	112
57	Ctrl.	-	47
58	Ctrl.	-	77
59	Ctrl.	-	55
60	Ctrl.	-	43
61	Ctrl.	-	43
1	DMC	41.6 µM	70
2	DMC	41.6 µM	69
3	DMC	41.6 µM	108
4	DMC	41.6 µM	118
5	DMC	41.6 µM	53
6	DMC	41.6 µM	127
7	DMC	41.6 µM	68
8	DMC	41.6 µM	62
9	DMC	41.6 µM	69
10	DMC	41.6 µM	120
11	DMC	41.6 µM	159
12	DMC	41.6 µM	51
13	DMC	41.6 µM	78
14	DMC	41.6 µM	77
15	DMC	41.6 µM	78
16	DMC	41.6 µM	103
17	DMC	41.6 µM	106
18	DMC	41.6 µM	84
19	DMC	41.6 µM	154
20	DMC	41.6 µM	20
21	DMC	41.6 µM	201
22	DMC	41.6 µM	157
23	DMC	41.6 µM	218
24	DMC	41.6 µM	115
25	DMC	41.6 µM	207
26	DMC	41.6 µM	234
27	DMC	41.6 µM	248
28	DMC	41.6 µM	132
29	DMC	41.6 µM	46
30	DMC	41.6 µM	84
31	DMC	41.6 µM	135
32	DMC	41.6 µM	151
33	DMC	41.6 µM	205
34	DMC	41.6 µM	298
35	DMC	41.6 µM	118
36	DMC	41.6 µM	98
37	DMC	41.6 µM	95
38	DMC	41.6 µM	203
39	DMC	41.6 µM	62
40	DMC	41.6 µM	264
41	DMC	41.6 µM	222
42	DMC	41.6 µM	140
43	DMC	41.6 µM	192
44	DMC	41.6 µM	114
45	DMC	41.6 µM	104
46	DMC	41.6 µM	103
47	DMC	41.6 µM	97
48	DMC	41.6 µM	100
49	DMC	41.6 µM	133
50	DMC	41.6 µM	167
51	DMC	41.6 µM	66
52	DMC	41.6 µM	124
53	DMC	41.6 µM	177
54	DMC	41.6 µM	27
55	DMC	41.6 µM	92
56	DMC	41.6 µM	228
57	DMC	41.6 µM	118
58	DMC	41.6 µM	47
59	DMC	41.6 µM	52
60	DMC	41.6 µM	115
61	DMC	41.6 µM	124
62	DMC	41.6 µM	130
63	DMC	41.6 µM	154
64	DMC	41.6 µM	136
65	DMC	41.6 µM	81

## Sheet: Figure 2g
Figure 2g
Animal #	Condition	Concentration	Ref(2)P intensity (AU normalised to mean of Ctrl.)
1	Ctrl.	-	0.949811
2	Ctrl.	-	0.528119
3	Ctrl.	-	0.418552
4	Ctrl.	-	0.907066
5	Ctrl.	-	0.581506
6	Ctrl.	-	1.38215
7	Ctrl.	-	0.682001
8	Ctrl.	-	0.768363
9	Ctrl.	-	0.458505
10	Ctrl.	-	1.56708
11	Ctrl.	-	2.42565
12	Ctrl.	-	1.3312
1	DMC	200 µM	0.695086
2	DMC	200 µM	0.572259
3	DMC	200 µM	0.648502
4	DMC	200 µM	0.426577
5	DMC	200 µM	0.427101
6	DMC	200 µM	0.373015
7	DMC	200 µM	0.318581
8	DMC	200 µM	0.695958
9	DMC	200 µM	0.322943
10	DMC	200 µM	0.419424
11	DMC	200 µM	0.398139

[truncated: 68 more sheets: Figure 2i, Figure 3a, Figure 3c, Figure 4a, Figure 5a, Figure 5b, Figure 5d, Figure 5e, Figure 5f, Figure 5g, Figure 6a, Figure 6b, Figure 6d, Figure 7c, Figure 7d, Supplementary Figure 1a, Supplementary Figure 1b, Supplementary Figure 1c, Supplementary Figure 1d, Supplementary Figure 1e …]
